# Supplementary material for: 4-(4-Bromo­styr­yl)-1-methylpyridinium tosyl­ate
Source: Acta Crystallogr Sect E Struct Rep Online. 2013 Apr 10;69(Pt 5):o694. doi: 10.1107/S1600536813009227 (PMC3648231; doi:10.1107/S1600536813009227)
Supplement: Supplementary file 1 [file e-69-0o694-sup1.cif]

##############################################################################
#                                                                            #
# This CIF contains the data in a paper accepted for publication in          #
# Acta Crystallographica Section E. It conforms to the requirements of       #
# Notes for Authors for Acta Crystallographica Section E, and has been       #
# peer reviewed under the auspices of the IUCr Commission on Journals.       #
#                                                                            #
# Full details of the Crystallographic Information File format               #
# are given in the paper "The Crystallographic Information File (CIF):       #
# a New Standard Archive File for Crystallography" by S. R. Hall, F. H.      #
# Allen and I. D. Brown [Acta Cryst. (1991), A47, 655-685].                  #
#                                                                            #
# The current version of the core CIF dictionary is obtainable from          #
# ftp://ftp.iucr.org/pub/cif_core.dic.                                       #
#                                                                            #
# Software is freely available for graphical display of the structure(s)     #
# in this CIF. For information consult the CIF software page                 #
# http://www.iucr.org/resources/cif/software.                                #
#                                                                            #
# This file may be used for bona fide research purposes within the           #
# scientific community so long as proper attribution is given to the journal # 
# article from which it was obtained.                                        #
#                                                                            #
##############################################################################
data_global
_audit_creation_method     SHELXL97
_journal_date_recd_electronic     2013-04-01
_journal_date_accepted     2013-04-04
_journal_name_full     'Acta Crystallographica, Section E'
_journal_year     2013
_journal_volume     69
_journal_issue      5
_journal_page_first     o694
_journal_page_last     o694
_journal_paper_category     QO
_journal_paper_doi     10.1107/S1600536813009227
_journal_coeditor_code     BT6900
_publ_contact_author_name     'G. Chakkaravarthi'
_publ_contact_author_address
;
Department of Physics
CPCL Polytechnic College
Chennai 600 068
India
;
_publ_contact_author_email
                            'chakkaravarthi_2005@yahoo.com, mohan66@hotmail.com'
_publ_contact_author_fax     ?
_publ_contact_author_phone     '09940334668'
_publ_section_title
;
4-(4-Bromostyryl)-1-methylpyridinium tosylate
;
loop_
    _publ_author_name
    _publ_author_address
    'M. Krishna Kumar'
;
Department of Physics,
Presidency College,
Chennai 600 005,
India
;
    'S. Sudhahar'
;
Department of Physics,
Presidency College,
Chennai 600 005,
India
;
    'B. M. Sornamurthy'
;
Department of Physics,
Presidency College,
Chennai 600 005,
India
;
    'G. Chakkaravarthi'
;
Department of Physics,
CPCL Polytechnic College,
Chennai 600 068,
India
;
    'R. Mohan Kumar'
;
Department of Physics,
Presidency College,
Chennai 600 005
India
;
_publ_section_synopsis     .
data_I
_audit_creation_method     SHELXL-97
_chemical_name_systematic
;
4-[2-(4-Bromophenyl)ethenyl]-1-methylpyridin-1-ium 4-methylbenzene-1-sulfonate
;
_chemical_name_common
;
4-(4-Bromostyryl)-1-methylpyridinium tosylate
;
_chemical_formula_moiety     'C14 H13 Br N, C7 H7 O3 S'
_chemical_formula_sum     'C21 H20 Br N O3 S'
_chemical_formula_iupac     'C14 H13 Br N +, C7 H7 O3 S -'
_chemical_formula_weight     446.35
_chemical_melting_point     ?
_symmetry_cell_setting     monoclinic
_symmetry_space_group_name_H-M     'P 21/c'
_symmetry_space_group_name_Hall     '-P 2ybc'
loop_
    _symmetry_equiv_pos_as_xyz
    'x, y, z'
    '-x, y+1/2, -z+1/2'
    '-x, -y, -z'
    'x, -y-1/2, z-1/2'
_cell_length_a     9.0502(2)
_cell_length_b     6.42010(10)
_cell_length_c     33.9280(7)
_cell_angle_alpha     90.00
_cell_angle_beta     94.4690(10)
_cell_angle_gamma     90.00
_cell_volume     1965.33(7)
_cell_formula_units_Z     4
_cell_measurement_reflns_used     4367
_cell_measurement_theta_min     2.408
_cell_measurement_theta_max     24.077
_cell_measurement_temperature     295(2)
_exptl_crystal_description     block
_exptl_crystal_colour     orange
_exptl_crystal_size_max     0.28
_exptl_crystal_size_mid     0.22
_exptl_crystal_size_min     0.20
_exptl_crystal_density_diffrn     1.509
_exptl_crystal_density_meas     ?
_exptl_crystal_density_method     'not measured'
_exptl_crystal_F_000     912
_exptl_absorpt_coefficient_mu     2.219
_exptl_absorpt_correction_type     multi-scan
_exptl_absorpt_process_details     '(SADABS; Sheldrick, 1996)'
_exptl_absorpt_correction_T_min     0.5754
_exptl_absorpt_correction_T_max     0.6652
_exptl_special_details     ?
_diffrn_ambient_temperature     295(2)
_diffrn_radiation_type     MoK\a
_diffrn_radiation_wavelength     0.71073
_diffrn_radiation_source     'fine-focus sealed tube'
_diffrn_radiation_monochromator     graphite
_diffrn_measurement_device_type     'Bruker APEXII CCD'
_diffrn_measurement_method     '\w and \f scan'
_diffrn_detector_area_resol_mean     ?
_diffrn_reflns_number     22764
_diffrn_reflns_av_R_equivalents     0.0437
_diffrn_reflns_av_sigmaI/netI     0.0510
_diffrn_reflns_theta_min     2.41
_diffrn_reflns_theta_max     29.84
_diffrn_reflns_theta_full     29.84
_diffrn_measured_fraction_theta_max     0.993
_diffrn_measured_fraction_theta_full     0.993
_diffrn_reflns_limit_h_min     -12
_diffrn_reflns_limit_h_max     12
_diffrn_reflns_limit_k_min     -8
_diffrn_reflns_limit_k_max     8
_diffrn_reflns_limit_l_min     -47
_diffrn_reflns_limit_l_max     47
_diffrn_standards_number     0
_diffrn_standards_interval_count     ?
_diffrn_standards_interval_time     0
_diffrn_standards_decay_%     ?
_refine_special_details
;
 Refinement of F^2^ against ALL reflections.  The weighted R-factor wR and
 goodness of fit S are based on F^2^, conventional R-factors R are based
 on F, with F set to zero for negative F^2^. The threshold expression of
 F^2^ > 2sigma(F^2^) is used only for calculating R-factors(gt) etc. and is
 not relevant to the choice of reflections for refinement.  R-factors based
 on F^2^ are statistically about twice as large as those based on F, and R-
 factors based on ALL data will be even larger.
;
_reflns_number_total     5596
_reflns_number_gt     3012
_reflns_threshold_expression     >2\s(I)
_refine_ls_structure_factor_coef     Fsqd
_refine_ls_matrix_type     full
_refine_ls_R_factor_all     0.1165
_refine_ls_R_factor_gt     0.0490
_refine_ls_wR_factor_gt     0.1074
_refine_ls_wR_factor_ref     0.1301
_refine_ls_goodness_of_fit_ref     1.013
_refine_ls_restrained_S_all     1.013
_refine_ls_number_reflns     5596
_refine_ls_number_parameters     256
_refine_ls_number_restraints     1
_refine_ls_hydrogen_treatment     constr
_refine_ls_weighting_scheme     calc
_refine_ls_weighting_details
         'calc w=1/[\s^2^(Fo^2^)+(0.0525P)^2^+0.7449P] where P=(Fo^2^+2Fc^2^)/3'
_atom_sites_solution_hydrogens     geom
_atom_sites_solution_primary     direct
_atom_sites_solution_secondary     difmap
_refine_ls_shift/su_max     0.000
_refine_ls_shift/su_mean     0.000
_refine_diff_density_max     0.339
_refine_diff_density_min     -0.299
_refine_ls_extinction_method     none
_refine_ls_extinction_coef     ?
loop_
    _atom_type_symbol
    _atom_type_description
    _atom_type_scat_dispersion_real
    _atom_type_scat_dispersion_imag
    _atom_type_scat_source
    'C' 'C' 0.0033 0.0016
                         'International Tables Vol C Tables 4.2.6.8 and 6.1.1.4'
    'H' 'H' 0.0000 0.0000
                         'International Tables Vol C Tables 4.2.6.8 and 6.1.1.4'
    'N' 'N' 0.0061 0.0033
                         'International Tables Vol C Tables 4.2.6.8 and 6.1.1.4'
    'O' 'O' 0.0106 0.0060
                         'International Tables Vol C Tables 4.2.6.8 and 6.1.1.4'
    'S' 'S' 0.1246 0.1234
                         'International Tables Vol C Tables 4.2.6.8 and 6.1.1.4'
    'Br' 'Br' -0.2901 2.4595
                         'International Tables Vol C Tables 4.2.6.8 and 6.1.1.4'
_computing_data_collection     'APEX2 (Bruker, 2004)'
_computing_cell_refinement     'SAINT (Bruker, 2004)'
_computing_data_reduction     'SAINT (Bruker, 2004)'
_computing_structure_solution     'SHELXS97 (Sheldrick, 2008)'
_computing_structure_refinement     'SHELXL97 (Sheldrick, 2008)'
_computing_molecular_graphics     'PLATON (Spek, 2009)'
_computing_publication_material     'SHELXL97 (Sheldrick, 2008)'
loop_
    _atom_site_type_symbol
    _atom_site_label
    _atom_site_fract_x
    _atom_site_fract_y
    _atom_site_fract_z
    _atom_site_U_iso_or_equiv
    _atom_site_adp_type
    _atom_site_calc_flag
    _atom_site_refinement_flags
    _atom_site_occupancy
    _atom_site_symmetry_multiplicity
    _atom_site_disorder_assembly
    _atom_site_disorder_group
    Br Br1 0.6169(3) 0.7372(4) 0.03376(7) 0.0820(5) Uani d P 0.74(2) 1 A 1
    Br Br1A 0.661(3) 0.7520(14) 0.0342(2) 0.114(3) Uani d P 0.26(2) 1 A 2
    S S1 1.20686(7) 0.07504(10) 0.18347(2) 0.04224(18) Uani d . 1 1 . .
    O O1 1.07764(19) -0.0120(3) 0.19985(6) 0.0565(5) Uani d . 1 1 . .
    O O2 1.34369(19) -0.0096(3) 0.20147(6) 0.0577(5) Uani d . 1 1 . .
    O O3 1.2060(3) 0.3000(3) 0.18168(7) 0.0682(6) Uani d . 1 1 . .
    N N1 0.7301(2) -0.7025(3) 0.21855(6) 0.0415(5) Uani d . 1 1 A .
    C C1 0.6600(4) 0.5062(5) 0.06660(8) 0.0565(8) Uani d . 1 1 . .
    C C2 0.7976(4) 0.4692(5) 0.08326(10) 0.0673(9) Uani d . 1 1 A .
    H H2 0.8749 0.5597 0.0788 0.081 Uiso calc R 1 1 . .
    C C3 0.8230(3) 0.2970(5) 0.10686(10) 0.0627(8) Uani d . 1 1 . .
    H H3 0.9181 0.2728 0.1183 0.075 Uiso calc R 1 1 A .
    C C4 0.7112(3) 0.1586(4) 0.11408(8) 0.0473(6) Uani d U 1 1 A .
    C C5 0.5724(3) 0.2032(5) 0.09664(11) 0.0670(9) Uani d . 1 1 . .
    H H5 0.4941 0.1143 0.1009 0.080 Uiso calc R 1 1 A .
    C C6 0.5463(4) 0.3750(5) 0.07309(11) 0.0714(9) Uani d . 1 1 A .
    H H6 0.4514 0.4017 0.0616 0.086 Uiso calc R 1 1 . .
    C C7 0.7449(3) -0.0240(4) 0.13914(8) 0.0504(7) Uani d U 1 1 . .
    H H7 0.8441 -0.0491 0.1469 0.061 Uiso calc R 1 1 A .
    C C8 0.6481(3) -0.1545(5) 0.15144(9) 0.0521(7) Uani d . 1 1 A .
    H H8 0.5487 -0.1269 0.1443 0.063 Uiso calc R 1 1 . .
    C C9 0.6818(3) -0.3409(4) 0.17554(8) 0.0455(6) Uani d . 1 1 . .
    C C10 0.8234(3) -0.4050(4) 0.18908(8) 0.0493(7) Uani d . 1 1 A .
    H H10 0.9046 -0.3240 0.1837 0.059 Uiso calc R 1 1 . .
    C C11 0.8453(3) -0.5847(4) 0.21009(8) 0.0470(6) Uani d . 1 1 . .
    H H11 0.9411 -0.6258 0.2186 0.056 Uiso calc R 1 1 A .
    C C12 0.5923(3) -0.6440(5) 0.20655(9) 0.0512(7) Uani d . 1 1 . .
    H H12 0.5127 -0.7259 0.2128 0.061 Uiso calc R 1 1 A .
    C C13 0.5670(3) -0.4672(4) 0.18542(9) 0.0530(7) Uani d . 1 1 A .
    H H13 0.4700 -0.4300 0.1774 0.064 Uiso calc R 1 1 . .
    C C14 0.7558(3) -0.8921(4) 0.24243(9) 0.0569(7) Uani d . 1 1 . .
    H H14A 0.7714 -0.8550 0.2698 0.085 Uiso calc R 1 1 A .
    H H14B 0.8416 -0.9633 0.2343 0.085 Uiso calc R 1 1 . .
    H H14C 0.6709 -0.9818 0.2387 0.085 Uiso calc R 1 1 . .
    C C15 1.1957(2) -0.0120(4) 0.13392(7) 0.0364(5) Uani d . 1 1 . .
    C C16 1.1865(3) -0.2225(4) 0.12499(9) 0.0510(7) Uani d . 1 1 . .
    H H16 1.1866 -0.3207 0.1451 0.061 Uiso calc R 1 1 . .
    C C17 1.1773(4) -0.2852(4) 0.08614(10) 0.0608(8) Uani d . 1 1 . .
    H H17 1.1720 -0.4269 0.0805 0.073 Uiso calc R 1 1 . .
    C C18 1.1756(3) -0.1453(5) 0.05514(9) 0.0552(7) Uani d . 1 1 . .
    C C19 1.1841(3) 0.0620(4) 0.06475(9) 0.0581(8) Uani d . 1 1 . .
    H H19 1.1825 0.1602 0.0446 0.070 Uiso calc R 1 1 . .
    C C20 1.1949(3) 0.1286(4) 0.10329(9) 0.0506(7) Uani d . 1 1 . .
    H H20 1.2017 0.2703 0.1088 0.061 Uiso calc R 1 1 . .
    C C21 1.1620(5) -0.2217(6) 0.01292(11) 0.0876(12) Uani d . 1 1 . .
    H H21A 1.2117 -0.1265 -0.0034 0.131 Uiso calc R 1 1 . .
    H H21B 1.0592 -0.2301 0.0037 0.131 Uiso calc R 1 1 . .
    H H21C 1.2065 -0.3571 0.0117 0.131 Uiso calc R 1 1 . .
loop_
    _atom_site_aniso_label
    _atom_site_aniso_U_11
    _atom_site_aniso_U_22
    _atom_site_aniso_U_33
    _atom_site_aniso_U_12
    _atom_site_aniso_U_13
    _atom_site_aniso_U_23
    Br1 0.1112(16) 0.0651(6) 0.0679(8) -0.0001(6) -0.0054(9) 0.0221(5)
    Br1A 0.221(9) 0.0675(15) 0.056(2) -0.014(4) 0.035(3) 0.0058(14)
    S1 0.0401(3) 0.0448(3) 0.0418(4) -0.0058(3) 0.0029(3) 0.0025(3)
    O1 0.0419(10) 0.0793(14) 0.0494(12) -0.0104(9) 0.0113(9) 0.0024(10)
    O2 0.0403(10) 0.0760(13) 0.0552(13) -0.0059(9) -0.0076(9) 0.0081(11)
    O3 0.0979(16) 0.0441(11) 0.0628(15) -0.0029(11) 0.0076(12) -0.0069(10)
    N1 0.0467(13) 0.0424(11) 0.0358(12) -0.0019(9) 0.0053(10) -0.0073(9)
    C1 0.081(2) 0.0525(16) 0.0361(16) 0.0023(15) 0.0046(15) -0.0002(13)
    C2 0.064(2) 0.070(2) 0.069(2) -0.0132(16) 0.0120(17) 0.0067(17)
    C3 0.0457(17) 0.076(2) 0.066(2) 0.0034(15) 0.0024(15) 0.0074(17)
    C4 0.0510(16) 0.0518(14) 0.0388(15) 0.0038(12) 0.0018(12) -0.0070(11)
    C5 0.0480(17) 0.073(2) 0.079(2) -0.0073(15) -0.0014(16) 0.0167(18)
    C6 0.061(2) 0.076(2) 0.075(2) 0.0052(17) -0.0104(17) 0.0167(19)
    C7 0.0467(15) 0.0560(15) 0.0480(17) 0.0027(13) -0.0005(13) -0.0029(12)
    C8 0.0437(15) 0.0581(16) 0.0536(18) 0.0031(13) -0.0022(13) -0.0059(14)
    C9 0.0499(16) 0.0482(14) 0.0382(15) -0.0011(12) 0.0026(12) -0.0095(12)
    C10 0.0436(15) 0.0543(15) 0.0497(17) -0.0118(12) 0.0026(12) 0.0000(13)
    C11 0.0361(13) 0.0595(16) 0.0449(16) -0.0010(12) -0.0010(11) -0.0060(13)
    C12 0.0409(15) 0.0594(17) 0.0534(18) -0.0091(12) 0.0052(13) -0.0055(14)
    C13 0.0393(15) 0.0634(18) 0.0561(19) 0.0012(13) 0.0025(13) 0.0013(14)
    C14 0.076(2) 0.0468(15) 0.0483(18) 0.0000(14) 0.0070(15) 0.0009(13)
    C15 0.0309(12) 0.0393(12) 0.0389(14) 0.0003(9) 0.0024(10) 0.0049(10)
    C16 0.0661(18) 0.0366(13) 0.0499(18) 0.0002(12) 0.0017(14) 0.0081(12)
    C17 0.082(2) 0.0402(15) 0.060(2) -0.0009(14) 0.0030(17) -0.0045(14)
    C18 0.0548(17) 0.0639(18) 0.0465(18) 0.0039(14) 0.0019(14) -0.0039(15)
    C19 0.077(2) 0.0534(16) 0.0438(18) -0.0008(15) 0.0046(15) 0.0125(14)
    C20 0.0622(17) 0.0384(13) 0.0515(18) -0.0031(12) 0.0069(14) 0.0067(12)
    C21 0.111(3) 0.097(3) 0.054(2) 0.002(2) 0.003(2) -0.016(2)
_geom_special_details
;
 All esds (except the esd in the dihedral angle between two l.s. planes)
 are estimated using the full covariance matrix.  The cell esds are taken
 into account individually in the estimation of esds in distances, angles
 and torsion angles; correlations between esds in cell parameters are only
 used when they are defined by crystal symmetry.  An approximate (isotropic)
 treatment of cell esds is used for estimating esds involving l.s. planes.
;
loop_
    _geom_bond_atom_site_label_1
    _geom_bond_atom_site_label_2
    _geom_bond_site_symmetry_2
    _geom_bond_distance
    _geom_bond_publ_flag
    Br1 C1 . 1.878(4) ?
    Br1A C1 . 1.924(9) ?
    S1 O2 . 1.4435(19) ?
    S1 O3 . 1.445(2) ?
    S1 O1 . 1.4458(19) ?
    S1 C15 . 1.767(3) ?
    N1 C12 . 1.335(3) ?
    N1 C11 . 1.337(3) ?
    N1 C14 . 1.471(3) ?
    C1 C2 . 1.348(4) ?
    C1 C6 . 1.361(4) ?
    C2 C3 . 1.374(4) ?
    C2 H2 . 0.9300 ?
    C3 C4 . 1.383(4) ?
    C3 H3 . 0.9300 ?
    C4 C5 . 1.376(4) ?
    C4 C7 . 1.466(4) ?
    C5 C6 . 1.372(4) ?
    C5 H5 . 0.9300 ?
    C6 H6 . 0.9300 ?
    C7 C8 . 1.304(4) ?
    C7 H7 . 0.9300 ?
    C8 C9 . 1.468(4) ?
    C8 H8 . 0.9300 ?
    C9 C13 . 1.380(4) ?
    C9 C10 . 1.390(4) ?
    C10 C11 . 1.362(4) ?
    C10 H10 . 0.9300 ?
    C11 H11 . 0.9300 ?
    C12 C13 . 1.352(4) ?
    C12 H12 . 0.9300 ?
    C13 H13 . 0.9300 ?
    C14 H14A . 0.9600 ?
    C14 H14B . 0.9600 ?
    C14 H14C . 0.9600 ?
    C15 C20 . 1.376(4) ?
    C15 C16 . 1.387(3) ?
    C16 C17 . 1.375(4) ?
    C16 H16 . 0.9300 ?
    C17 C18 . 1.382(4) ?
    C17 H17 . 0.9300 ?
    C18 C19 . 1.371(4) ?
    C18 C21 . 1.510(5) ?
    C19 C20 . 1.372(4) ?
    C19 H19 . 0.9300 ?
    C20 H20 . 0.9300 ?
    C21 H21A . 0.9600 ?
    C21 H21B . 0.9600 ?
    C21 H21C . 0.9600 ?
loop_
    _geom_angle_atom_site_label_1
    _geom_angle_atom_site_label_2
    _geom_angle_atom_site_label_3
    _geom_angle_site_symmetry_1
    _geom_angle_site_symmetry_3
    _geom_angle
    _geom_angle_publ_flag
    O2 S1 O3 . . 113.31(13) ?
    O2 S1 O1 . . 112.63(12) ?
    O3 S1 O1 . . 113.60(13) ?
    O2 S1 C15 . . 105.49(12) ?
    O3 S1 C15 . . 106.03(12) ?
    O1 S1 C15 . . 104.81(11) ?
    C12 N1 C11 . . 120.1(2) ?
    C12 N1 C14 . . 120.3(2) ?
    C11 N1 C14 . . 119.6(2) ?
    C2 C1 C6 . . 120.6(3) ?
    C2 C1 Br1 . . 122.0(3) ?
    C6 C1 Br1 . . 117.4(3) ?
    C2 C1 Br1A . . 109.9(10) ?
    C6 C1 Br1A . . 129.5(10) ?
    C1 C2 C3 . . 119.5(3) ?
    C1 C2 H2 . . 120.2 ?
    C3 C2 H2 . . 120.2 ?
    C2 C3 C4 . . 122.0(3) ?
    C2 C3 H3 . . 119.0 ?
    C4 C3 H3 . . 119.0 ?
    C5 C4 C3 . . 116.5(3) ?
    C5 C4 C7 . . 123.9(3) ?
    C3 C4 C7 . . 119.6(2) ?
    C6 C5 C4 . . 121.9(3) ?
    C6 C5 H5 . . 119.1 ?
    C4 C5 H5 . . 119.1 ?
    C1 C6 C5 . . 119.6(3) ?
    C1 C6 H6 . . 120.2 ?
    C5 C6 H6 . . 120.2 ?
    C8 C7 C4 . . 125.7(3) ?
    C8 C7 H7 . . 117.1 ?
    C4 C7 H7 . . 117.1 ?
    C7 C8 C9 . . 125.9(3) ?
    C7 C8 H8 . . 117.1 ?
    C9 C8 H8 . . 117.1 ?
    C13 C9 C10 . . 116.0(3) ?
    C13 C9 C8 . . 119.2(2) ?
    C10 C9 C8 . . 124.9(2) ?
    C11 C10 C9 . . 121.1(2) ?
    C11 C10 H10 . . 119.5 ?
    C9 C10 H10 . . 119.5 ?
    N1 C11 C10 . . 120.5(2) ?
    N1 C11 H11 . . 119.8 ?
    C10 C11 H11 . . 119.8 ?
    N1 C12 C13 . . 120.9(3) ?
    N1 C12 H12 . . 119.6 ?
    C13 C12 H12 . . 119.6 ?
    C12 C13 C9 . . 121.5(3) ?
    C12 C13 H13 . . 119.2 ?
    C9 C13 H13 . . 119.2 ?
    N1 C14 H14A . . 109.5 ?
    N1 C14 H14B . . 109.5 ?
    H14A C14 H14B . . 109.5 ?
    N1 C14 H14C . . 109.5 ?
    H14A C14 H14C . . 109.5 ?
    H14B C14 H14C . . 109.5 ?
    C20 C15 C16 . . 118.5(3) ?
    C20 C15 S1 . . 120.5(2) ?
    C16 C15 S1 . . 120.9(2) ?
    C17 C16 C15 . . 119.5(3) ?
    C17 C16 H16 . . 120.2 ?
    C15 C16 H16 . . 120.2 ?
    C16 C17 C18 . . 122.4(3) ?
    C16 C17 H17 . . 118.8 ?
    C18 C17 H17 . . 118.8 ?
    C19 C18 C17 . . 116.9(3) ?
    C19 C18 C21 . . 122.7(3) ?
    C17 C18 C21 . . 120.4(3) ?
    C18 C19 C20 . . 121.8(3) ?
    C18 C19 H19 . . 119.1 ?
    C20 C19 H19 . . 119.1 ?
    C19 C20 C15 . . 120.8(3) ?
    C19 C20 H20 . . 119.6 ?
    C15 C20 H20 . . 119.6 ?
    C18 C21 H21A . . 109.5 ?
    C18 C21 H21B . . 109.5 ?
    H21A C21 H21B . . 109.5 ?
    C18 C21 H21C . . 109.5 ?
    H21A C21 H21C . . 109.5 ?
    H21B C21 H21C . . 109.5 ?
loop_
    _geom_torsion_atom_site_label_1
    _geom_torsion_atom_site_label_2
    _geom_torsion_atom_site_label_3
    _geom_torsion_atom_site_label_4
    _geom_torsion_site_symmetry_1
    _geom_torsion_site_symmetry_2
    _geom_torsion_site_symmetry_3
    _geom_torsion_site_symmetry_4
    _geom_torsion
    _geom_torsion_publ_flag
    C6 C1 C2 C3 . . . . 0.2(5) ?
    Br1 C1 C2 C3 . . . . -179.6(3) ?
    Br1A C1 C2 C3 . . . . -178.3(3) ?
    C1 C2 C3 C4 . . . . 0.2(5) ?
    C2 C3 C4 C5 . . . . -0.5(5) ?
    C2 C3 C4 C7 . . . . 179.3(3) ?
    C3 C4 C5 C6 . . . . 0.4(5) ?
    C7 C4 C5 C6 . . . . -179.4(3) ?
    C2 C1 C6 C5 . . . . -0.3(5) ?
    Br1 C1 C6 C5 . . . . 179.5(3) ?
    Br1A C1 C6 C5 . . . . 177.8(4) ?
    C4 C5 C6 C1 . . . . 0.0(6) ?
    C5 C4 C7 C8 . . . . -7.5(5) ?
    C3 C4 C7 C8 . . . . 172.8(3) ?
    C4 C7 C8 C9 . . . . 178.1(3) ?
    C7 C8 C9 C13 . . . . -178.3(3) ?
    C7 C8 C9 C10 . . . . 0.5(5) ?
    C13 C9 C10 C11 . . . . 1.3(4) ?
    C8 C9 C10 C11 . . . . -177.5(3) ?
    C12 N1 C11 C10 . . . . -0.3(4) ?
    C14 N1 C11 C10 . . . . -177.9(3) ?
    C9 C10 C11 N1 . . . . -0.8(4) ?
    C11 N1 C12 C13 . . . . 0.7(4) ?
    C14 N1 C12 C13 . . . . 178.3(3) ?
    N1 C12 C13 C9 . . . . -0.1(5) ?
    C10 C9 C13 C12 . . . . -0.9(4) ?
    C8 C9 C13 C12 . . . . 178.0(3) ?
    O2 S1 C15 C20 . . . . -117.6(2) ?
    O3 S1 C15 C20 . . . . 2.8(2) ?
    O1 S1 C15 C20 . . . . 123.3(2) ?
    O2 S1 C15 C16 . . . . 62.9(2) ?
    O3 S1 C15 C16 . . . . -176.7(2) ?
    O1 S1 C15 C16 . . . . -56.2(2) ?
    C20 C15 C16 C17 . . . . 0.2(4) ?
    S1 C15 C16 C17 . . . . 179.7(2) ?
    C15 C16 C17 C18 . . . . -0.5(5) ?
    C16 C17 C18 C19 . . . . 0.2(5) ?
    C16 C17 C18 C21 . . . . -178.7(3) ?
    C17 C18 C19 C20 . . . . 0.5(5) ?
    C21 C18 C19 C20 . . . . 179.3(3) ?
    C18 C19 C20 C15 . . . . -0.8(5) ?
    C16 C15 C20 C19 . . . . 0.5(4) ?
    S1 C15 C20 C19 . . . . -179.1(2) ?
loop_
    _geom_hbond_atom_site_label_D
    _geom_hbond_atom_site_label_H
    _geom_hbond_atom_site_label_A
    _geom_hbond_site_symmetry_A
    _geom_hbond_distance_DH
    _geom_hbond_distance_HA
    _geom_hbond_distance_DA
    _geom_hbond_angle_DHA
    _geom_hbond_publ_flag
    C10 H10 O1 . 0.93 2.57 3.415(3) 151 y
    C20 H20 O3 . 0.93 2.48 2.873(4) 106 ?
    C12 H12 O2 1_445 0.93 2.39 3.247(3) 153 y
    C14 H14B O1 1_545 0.96 2.53 3.438(4) 157 y
_iucr_refine_instructions_details
;
TITL I in P2(1)/c
CELL  0.71073   9.0502   6.4201  33.9280   90.000   94.469   90.000
ZERR     4.00   0.0002   0.0001   0.0007    0.000    0.001    0.000
LATT   1
SYMM  - X, 1/2 + Y, 1/2 - Z
SFAC  C    H    N    O    S    BR
UNIT  84   80   4    12   4    4
MERG   2
DELU     0.001  C4 C7
HTAB C10 O1
HTAB C12 O2_$1
EQIV $1 -1+x,-1+y,z
HTAB C14 O1_$2
EQIV $2 x,-1+y,z
HTAB C20 O3
FMAP   2
PLAN   20
SIZE     0.20   0.22   0.28
ACTA
BOND   $H
CONF
L.S.   4
TEMP    22.00
WGHT    0.052500    0.744900
FVAR       0.40271   0.73541
PART    1
BR1   6    0.616876    0.737218    0.033761    21.00000    0.11119    0.06506 =
         0.06791    0.02209   -0.00538   -0.00010
PART    2
BR1A  6    0.660577    0.751989    0.034174   -21.00000    0.22136    0.06753 =
         0.05621    0.00579    0.03496   -0.01446
PART    0
S1    5    1.206863    0.075043    0.183467    11.00000    0.04006    0.04485 =
         0.04178    0.00252    0.00290   -0.00578
O1    4    1.077641   -0.012025    0.199847    11.00000    0.04191    0.07926 =
         0.04941    0.00243    0.01131   -0.01043
O2    4    1.343692   -0.009580    0.201469    11.00000    0.04028    0.07601 =
         0.05516    0.00811   -0.00761   -0.00589
O3    4    1.205961    0.299993    0.181678    11.00000    0.09789    0.04410 =
         0.06284   -0.00691    0.00757   -0.00289
N1    3    0.730125   -0.702485    0.218550    11.00000    0.04668    0.04242 =
         0.03575   -0.00727    0.00528   -0.00187
C1    1    0.659974    0.506196    0.066605    11.00000    0.08101    0.05250 =
         0.03610   -0.00017    0.00464    0.00230
C2    1    0.797622    0.469240    0.083260    11.00000    0.06439    0.06964 =
         0.06892    0.00670    0.01199   -0.01323
AFIX  43
H2    2    0.874852    0.559678    0.078808    11.00000   -1.20000
AFIX   0
C3    1    0.822968    0.297008    0.106855    11.00000    0.04574    0.07557 =
         0.06637    0.00737    0.00239    0.00344
AFIX  43
H3    2    0.918143    0.272784    0.118306    11.00000   -1.20000
AFIX   0
C4    1    0.711152    0.158591    0.114084    11.00000    0.05101    0.05176 =
         0.03879   -0.00704    0.00180    0.00375
C5    1    0.572408    0.203165    0.096639    11.00000    0.04795    0.07282 =
         0.07914    0.01666   -0.00140   -0.00727
AFIX  43
H5    2    0.494126    0.114282    0.100935    11.00000   -1.20000
AFIX   0
C6    1    0.546266    0.375005    0.073086    11.00000    0.06100    0.07558 =
         0.07502    0.01670   -0.01041    0.00516
AFIX  43
H6    2    0.451450    0.401666    0.061622    11.00000   -1.20000
AFIX   0
C7    1    0.744914   -0.024041    0.139139    11.00000    0.04673    0.05599 =
         0.04796   -0.00292   -0.00048    0.00270
AFIX  43
H7    2    0.844116   -0.049052    0.146944    11.00000   -1.20000
AFIX   0
C8    1    0.648063   -0.154471    0.151440    11.00000    0.04370    0.05808 =
         0.05357   -0.00588   -0.00219    0.00314
AFIX  43
H8    2    0.548688   -0.126904    0.144300    11.00000   -1.20000
AFIX   0
C9    1    0.681753   -0.340858    0.175535    11.00000    0.04988    0.04819 =
         0.03819   -0.00946    0.00257   -0.00111
C10   1    0.823434   -0.405037    0.189082    11.00000    0.04362    0.05433 =
         0.04969   -0.00004    0.00258   -0.01177
AFIX  43
H10   2    0.904621   -0.323953    0.183713    11.00000   -1.20000
AFIX   0
C11   1    0.845300   -0.584735    0.210091    11.00000    0.03609    0.05946 =
         0.04491   -0.00602   -0.00096   -0.00098
AFIX  43
H11   2    0.941053   -0.625779    0.218609    11.00000   -1.20000
AFIX   0
C12   1    0.592307   -0.643964    0.206550    11.00000    0.04090    0.05941 =
         0.05344   -0.00554    0.00525   -0.00915
AFIX  43
H12   2    0.512677   -0.725875    0.212812    11.00000   -1.20000
AFIX   0
C13   1    0.566981   -0.467241    0.185422    11.00000    0.03933    0.06340 =
         0.05608    0.00127    0.00254    0.00121
AFIX  43
H13   2    0.469992   -0.430011    0.177368    11.00000   -1.20000
AFIX   0
C14   1    0.755755   -0.892123    0.242431    11.00000    0.07579    0.04676 =
         0.04834    0.00088    0.00704   -0.00004
AFIX 137
H14A  2    0.771403   -0.855006    0.269848    11.00000   -1.50000
H14B  2    0.841644   -0.963333    0.234350    11.00000   -1.50000
H14C  2    0.670946   -0.981807    0.238681    11.00000   -1.50000
AFIX   0
C15   1    1.195712   -0.011953    0.133919    11.00000    0.03085    0.03931 =
         0.03887    0.00489    0.00244    0.00030
C16   1    1.186508   -0.222544    0.124991    11.00000    0.06609    0.03660 =
         0.04986    0.00806    0.00169    0.00024
AFIX  43
H16   2    1.186561   -0.320708    0.145150    11.00000   -1.20000
AFIX   0
C17   1    1.177306   -0.285195    0.086137    11.00000    0.08154    0.04018 =
         0.06017   -0.00449    0.00297   -0.00086
AFIX  43
H17   2    1.172013   -0.426880    0.080498    11.00000   -1.20000
AFIX   0
C18   1    1.175631   -0.145281    0.055144    11.00000    0.05476    0.06391 =
         0.04649   -0.00385    0.00194    0.00393
C19   1    1.184097    0.062005    0.064748    11.00000    0.07703    0.05341 =
         0.04384    0.01254    0.00456   -0.00081
AFIX  43
H19   2    1.182495    0.160248    0.044576    11.00000   -1.20000
AFIX   0
C20   1    1.194868    0.128566    0.103291    11.00000    0.06217    0.03841 =
         0.05153    0.00670    0.00686   -0.00308
AFIX  43
H20   2    1.201678    0.270322    0.108775    11.00000   -1.20000
AFIX   0
C21   1    1.162023   -0.221723    0.012924    11.00000    0.11060    0.09744 =
         0.05413   -0.01607    0.00254    0.00195
AFIX 137
H21A  2    1.211733   -0.126543   -0.003406    11.00000   -1.50000
H21B  2    1.059204   -0.230144    0.003686    11.00000   -1.50000
H21C  2    1.206482   -0.357077    0.011652    11.00000   -1.50000
HKLF 4
REM  I in P2(1)/c
REM R1 =  0.0490 for   3012 Fo > 4sig(Fo)  and  0.1165 for all   5596 data
REM    256 parameters refined using      1 restraints
END
WGHT      0.0525      0.7449
REM Highest difference peak  0.339,  deepest hole -0.299,  1-sigma level  0.054
Q1    1   0.7559 -0.1596  0.1560  11.00000  0.05    0.34
Q2    1   0.6420 -0.0238  0.1354  11.00000  0.05    0.32
Q3    1   0.6047  0.7795  0.0115  11.00000  0.05    0.32
Q4    1   1.1694  0.0106  0.1567  11.00000  0.05    0.27
Q5    1   0.5692  0.6925  0.0099  11.00000  0.05    0.26
Q6    1   0.6123  0.4206  0.0616  11.00000  0.05    0.26
Q7    1   0.5566  0.7356  0.0573  11.00000  0.05    0.25
Q8    1   0.6041  0.8831  0.0590  11.00000  0.05    0.24
Q9    1   0.7026  0.8016  0.0589  11.00000  0.05    0.23
Q10   1   1.2828  0.0382  0.2107  11.00000  0.05    0.22
Q11   1   0.6825  0.7004  0.0578  11.00000  0.05    0.22
Q12   1   1.2877 -0.2199  0.0103  11.00000  0.05    0.22
Q13   1   1.0914 -0.3349  0.0084  11.00000  0.05    0.22
Q14   1   1.0580  0.0707  0.1841  11.00000  0.05    0.22
Q15   1   0.7345  0.6825  0.0192  11.00000  0.05    0.21
Q16   1   1.1860  0.0298  0.1137  11.00000  0.05    0.21
Q17   1   1.2119  0.3934  0.2059  11.00000  0.05    0.21
Q18   1   1.3487  0.0546  0.1851  11.00000  0.05    0.21
Q19   1   1.3231 -0.3857  0.1587  11.00000  0.05    0.21
Q20   1   1.3000 -0.0695  0.1895  11.00000  0.05    0.20
;
