# Supplementary material for: 4-(4-Bromo­styr­yl)-1-methylpyridinium tosyl­ate
Source: Acta Crystallogr Sect E Struct Rep Online. 2013 Apr 10;69(Pt 5):o694. doi: 10.1107/S1600536813009227 (PMC3648231; doi:10.1107/S1600536813009227)
Supplement: Supplementary file 2 [file e-69-0o694-Isup2.hkl]

#
# h,k,l, Fc-squared, Fo-squared, sigma(Fo-squared) and status flag
#
data_I
_shelx_title ' I in P2(1)/c'
_shelx_refln_list_code          4
_shelx_F_calc_maximum      250.03
_exptl_crystal_F_000       912.00
_reflns_d_resolution_high  0.7142
 
loop_
 _symmetry_equiv_pos_as_xyz
 'x, y, z'
 '-x, y+1/2, -z+1/2'
 '-x, -y, -z'
 'x, -y-1/2, z-1/2'
 
_cell_length_a     9.0502
_cell_length_b     6.4201
_cell_length_c    33.9280
_cell_angle_alpha  90.000
_cell_angle_beta   94.469
_cell_angle_gamma  90.000
 
_shelx_F_squared_multiplier     1.000
 
loop_
 _refln_index_h
 _refln_index_k
 _refln_index_l
 _refln_F_squared_calc
 _refln_F_squared_meas
 _refln_F_squared_sigma
 _refln_observed_status
   2   0   0    62516.54    60742.59    813.39 o
   3   0   0     8171.81     8186.93    111.49 o
   4   0   0     3014.24     3266.87     36.28 o
   5   0   0    12440.64    11446.73    119.74 o
   6   0   0      560.39      533.13     11.57 o
   7   0   0     1116.48     1098.84     27.20 o
   8   0   0     1233.99     1066.02     24.26 o
   9   0   0        5.14      -27.32     27.32 o
  10   0   0       76.26       33.42     30.71 o
  11   0   0      100.13      106.80     37.06 o
  12   0   0        1.44      -12.70     39.53 o
   1   1   0      626.81      711.89     11.28 o
   2   1   0    14352.86    14434.61    135.91 o
   3   1   0     1082.53     1038.08     11.07 o
   4   1   0      442.04      427.00      7.11 o
   5   1   0     1173.99     1155.76     13.81 o
   6   1   0     2375.43     2389.03     28.05 o
   7   1   0      105.72      119.48      7.45 o
   8   1   0      458.22      469.63     16.39 o
   9   1   0        0.04       12.62     12.58 o
  10   1   0       29.43       16.69     16.31 o
  11   1   0       47.83       55.07     26.73 o
  12   1   0        1.66      -27.02     27.02 o
   0   2   0     4006.87     4226.03     56.71 o
   1   2   0     4762.25     4857.52     57.33 o
   2   2   0        4.48        2.14      4.33 o
   3   2   0     1228.50     1150.12     11.97 o
   4   2   0     1778.76     1562.52     17.68 o
   5   2   0      369.91      335.05      7.31 o
   6   2   0        0.21       -0.92      5.71 o
   7   2   0      361.99      341.05     13.77 o
   8   2   0      186.40      185.68      9.95 o
   9   2   0      298.04      296.59     15.69 o
  10   2   0        0.57       10.34     15.11 o
  11   2   0        0.93       -5.13     19.15 o
  12   2   0        0.30      -27.26     37.96 o
   1   3   0       27.28       39.25      2.11 o
   2   3   0     7947.38     7887.00     93.28 o
   3   3   0     3279.94     3490.18     35.53 o
   4   3   0     1232.52     1272.19     12.37 o
   5   3   0      223.67      234.15      7.32 o
   6   3   0       10.12        8.76      6.13 o
   7   3   0      527.13      531.43     12.28 o
   8   3   0       55.67       88.66      9.12 o
   9   3   0      181.25      153.06     11.12 o
  10   3   0        4.27        3.05     13.02 o
  11   3   0       13.34       11.73     17.34 o
   0   4   0     3843.28     3803.87     52.61 o
   1   4   0      722.67      740.90      7.86 o
   2   4   0        4.10        8.83      5.38 o
   3   4   0     1075.38     1052.10     16.51 o
   4   4   0      906.25      849.37     17.68 o
   5   4   0       85.93       86.48     13.89 o
   6   4   0       32.86       43.68      6.28 o
   7   4   0       96.88       88.69      7.91 o
   8   4   0       27.61       37.68     10.02 o
   9   4   0        0.42       11.40     11.34 o
  10   4   0        5.83        0.21     13.11 o
  11   4   0        3.82       15.41     18.16 o
   1   5   0     1028.90     1027.97     11.84 o
   2   5   0     1019.73      990.98     13.79 o
   3   5   0       99.86       93.54     13.49 o
   4   5   0      138.58      162.46     15.96 o
   5   5   0       44.57       22.73     18.44 o
   6   5   0       86.56       86.17      7.34 o
   7   5   0       87.79       53.14      8.89 o
   8   5   0       10.39       -3.81     10.04 o
   9   5   0        2.68      -10.64     12.08 o
  10   5   0        2.13        2.08     19.71 o
   0   6   0      357.22      293.46     13.35 o
   1   6   0       11.38       -1.95      6.13 o
   2   6   0       33.08       36.76      4.92 o
   3   6   0      147.01      105.89     12.92 o
   4   6   0       29.80        6.35     24.05 o
   5   6   0      341.04      360.60     34.35 o
   6   6   0        1.31       -9.68     27.99 o
   7   6   0       16.60        6.91     28.89 o
   8   6   0        0.59       -4.40     25.58 o
   9   6   0        0.48       12.21     10.79 o
   1   7   0       79.83       72.11      7.88 o
   2   7   0       45.46       27.32      8.38 o
   3   7   0       23.86       37.43     24.79 o
   4   7   0        2.97        2.53     26.08 o
   5   7   0       29.03        7.21     30.21 o
   6   7   0       35.02       22.38     34.04 o
   7   7   0        0.15      -36.44     36.44 o
   0   8   0       24.72        7.02     14.13 o
   1   8   0       45.24       43.39      9.50 o
   2   8   0       13.23       22.84     28.98 o
   3   8   0       48.42       32.37     27.44 o
   4   8   0       32.65       39.83     29.17 o
   5   8   0        0.18       10.11     33.11 o
 -12   1   1        0.37      -26.85     26.85 o
 -11   1   1       19.36       44.50     25.74 o
 -10   1   1       37.15       12.77     16.57 o
  -9   1   1      422.28      435.16     17.42 o
  -8   1   1      315.45      336.95     14.33 o
  -7   1   1      153.24      164.75      8.25 o
  -6   1   1      847.44      917.94     12.97 o
  -5   1   1       12.42       12.61      4.50 o
  -4   1   1      609.63      620.71      8.63 o
  -3   1   1       87.06      111.42      3.48 o
  -2   1   1       24.19        3.95      2.50 o
  -1   1   1    28052.17    27788.47    289.28 o
   0   1   1     1042.78     1087.63     20.35 o
   1   1   1     6906.31     7060.66     64.57 o
   2   1   1     7597.54     7591.13     72.12 o
   3   1   1     2098.00     2223.49     21.13 o
   4   1   1     2731.52     2798.19     26.86 o
   5   1   1      623.29      607.73      9.44 o
   6   1   1      753.70      744.82     11.48 o
   7   1   1     1403.17     1392.46     17.73 o
   8   1   1       97.85      128.20     12.25 o
   9   1   1      389.85      433.09     17.39 o
  10   1   1       14.15       -0.89     16.59 o
  11   1   1        0.04      -18.36     18.36 o
  12   1   1       15.88      -26.41     26.91 o
 -12   2   1       33.75       22.04     21.62 o
 -11   2   1       11.83       11.15     19.23 o
 -10   2   1       88.92       81.48     15.80 o
  -9   2   1       62.24       81.47     13.96 o
  -8   2   1       13.92        3.55      9.33 o
  -7   2   1      285.78      270.26      9.57 o
  -6   2   1       54.65       52.17      6.30 o
  -5   2   1       70.02       50.05      4.77 o
  -4   2   1     2248.81     2129.69     22.97 o
  -3   2   1       27.14       32.72      6.19 o
  -2   2   1     3690.12     3504.86     49.97 o
  -1   2   1        0.46       -3.11      3.11 o
   0   2   1      504.63      508.27      5.99 o
   1   2   1      530.40      477.96      7.10 o
   2   2   1      359.14      296.69      8.43 o
   3   2   1      615.80      541.48      6.93 o
   4   2   1        0.97       -2.58      2.58 o
   5   2   1      279.08      279.35      6.99 o
   6   2   1      149.96      182.93      7.57 o
   7   2   1       33.44       34.27      7.40 o
   8   2   1      425.24      442.09     15.94 o
   9   2   1       79.16       99.32     17.00 o
  10   2   1       93.83       81.19     21.79 o
  11   2   1        0.03       -2.92     19.18 o
  12   2   1       17.98       21.48     21.38 o
 -11   3   1        2.52       -0.29     20.71 o
 -10   3   1       14.20       13.53     12.76 o
  -9   3   1       11.66        9.39     12.31 o
  -8   3   1      169.63      172.97      9.93 o
  -7   3   1        0.14       -4.66      7.26 o
  -6   3   1       58.49       45.28      7.23 o
  -5   3   1        5.89       -2.75      4.82 o
  -4   3   1       11.15        4.70      3.14 o
  -3   3   1       44.39       26.97      3.02 o
  -2   3   1        0.39       -4.74      4.74 o
  -1   3   1      626.11      662.59      6.61 o
   0   3   1      145.93      139.37      3.78 o
   1   3   1      498.09      516.69      5.55 o
   2   3   1        0.55       -4.45      4.45 o
   3   3   1       91.58       85.75      3.76 o
   4   3   1        1.14        5.67      3.09 o
   5   3   1       23.69       18.35      7.31 o
   6   3   1      315.02      282.13     11.69 o
   7   3   1       93.34       77.39      8.59 o
   8   3   1      283.58      267.04     10.69 o
   9   3   1        1.38       -8.43      9.78 o
  10   3   1        4.16       11.29     13.09 o
  11   3   1        3.40       19.17     17.50 o
 -11   4   1        2.91      -10.17     19.41 o
 -10   4   1        9.17        5.26     13.27 o
  -9   4   1       51.17       50.76     11.89 o
  -8   4   1       16.65       20.43     10.01 o
  -7   4   1      151.04      182.17      8.75 o
  -6   4   1       86.04      102.53      7.33 o
  -5   4   1      527.20      496.83     10.69 o
  -4   4   1      849.75      869.47     24.30 o
  -3   4   1      291.12      298.62      9.30 o
  -2   4   1      738.41      733.90     12.45 o
  -1   4   1      693.41      710.87      7.27 o
   0   4   1     1350.37     1343.65     14.92 o
   1   4   1     1252.03     1357.49     12.32 o
   2   4   1      792.29      813.64     13.01 o
   3   4   1      869.92      837.42     14.56 o
   4   4   1        2.23       -2.66      8.53 o
   5   4   1      687.75      636.80     20.08 o
   6   4   1       51.33       47.59      6.21 o
   7   4   1      120.87      112.23     15.68 o
   8   4   1       32.33       33.49     10.07 o
   9   4   1        1.21       -0.21     11.63 o
  10   4   1       42.53       40.72     13.53 o
  11   4   1       12.41       27.13     18.00 o
 -10   5   1       15.40      -17.10     17.10 o
  -9   5   1        7.48       -7.94     12.17 o
  -8   5   1        0.04        8.97     10.29 o
  -7   5   1        1.46        5.92      8.55 o
  -6   5   1      103.21       90.58      8.26 o
  -5   5   1       46.41       49.44     17.20 o
  -4   5   1      687.07      705.17     25.48 o
  -3   5   1       33.82       22.99     10.15 o
  -2   5   1       19.96       15.37      4.44 o
  -1   5   1        4.79        4.92      4.30 o
   0   5   1      287.25      252.61      7.03 o
   1   5   1       64.09       49.70      4.71 o
   2   5   1      743.65      669.59     20.54 o
   3   5   1       54.90       58.65     10.90 o
   4   5   1      365.02      403.29     22.72 o
   5   5   1      135.41      108.11     27.66 o
   6   5   1        8.34       -6.21     10.85 o
   7   5   1      116.60       82.94     10.76 o
   8   5   1        0.34       -4.10     10.37 o
   9   5   1       10.94       -2.13     12.08 o
  10   5   1        1.04      -12.52     14.06 o
  -9   6   1        8.72       22.42     10.96 o
  -8   6   1        2.31        4.11     46.06 o
  -7   6   1        0.53       18.73     59.26 o
  -6   6   1        0.34        4.38     28.36 o
  -5   6   1        3.92       11.72     25.40 o
  -4   6   1       86.24       59.50     24.91 o
  -3   6   1      193.81      169.71     13.86 o
  -2   6   1       11.73       13.76      5.52 o
  -1   6   1       25.09        1.67      6.19 o
   0   6   1       75.68       61.24      5.56 o
   1   6   1      128.33      131.50      7.32 o
   2   6   1      730.58      684.17     11.89 o
   3   6   1       82.80      106.30     12.55 o
   4   6   1       21.07       -0.06     24.05 o
   5   6   1        5.66      -15.42     27.19 o
   6   6   1        9.81      -24.48     30.15 o
   7   6   1       10.49       -8.12     31.66 o
   8   6   1        0.17       30.52     25.19 o
   9   6   1       12.44       11.66     13.14 o
  -7   7   1        0.98       -5.36     37.43 o
  -6   7   1        1.29        5.24     33.61 o
  -5   7   1        0.15      -23.12     26.70 o
  -4   7   1        0.59      -25.77     25.77 o
  -3   7   1       92.29       67.21     24.05 o
  -2   7   1       49.71       43.32      7.65 o
  -1   7   1       56.63       74.58      7.96 o
   0   7   1       36.85       32.88      8.52 o
   1   7   1       40.52       29.61      6.34 o
   2   7   1        9.68       -7.61      8.31 o
   3   7   1       48.21       26.88     25.10 o
   4   7   1       61.36       75.10     29.41 o
   5   7   1        3.48       17.70     30.21 o
   6   7   1       12.23       13.63     32.00 o
   7   7   1        0.14      -34.84     34.84 o
  -5   8   1       25.18       48.84     33.17 o
  -4   8   1        1.05      -29.60     29.60 o
  -3   8   1        0.13       -3.76     26.95 o
  -2   8   1       28.36       33.73     25.71 o
  -1   8   1        1.31       -6.26      9.14 o
   0   8   1       13.05       16.60     10.35 o
   1   8   1        0.60       -0.08      9.22 o
   2   8   1        3.68       -7.44     16.75 o
   3   8   1       31.46        1.64     18.18 o
   4   8   1        0.00      -12.39     29.72 o
   5   8   1       24.56       23.62     33.11 o
 -12   0   2        2.39       32.50     40.20 o
 -11   0   2      188.28      201.76     38.42 o
 -10   0   2        0.42      -28.30     28.30 o
  -9   0   2      651.90      748.83     45.08 o
  -8   0   2      189.04      162.70     28.61 o
  -7   0   2      783.03      798.91     23.02 o
  -6   0   2     3708.95     3693.85     42.49 o
  -5   0   2      404.36      322.58      8.68 o
  -4   0   2    13111.87    13281.00    137.68 o
  -3   0   2     2762.31     2868.15     41.25 o
  -2   0   2    57355.70    56650.84    758.70 o
  -1   0   2     9367.18     7406.93    175.43 o
   1   0   2     1648.90     1852.19     68.97 o
   2   0   2    20260.05    20668.42    276.59 o
   3   0   2     9401.32     8999.25    122.32 o
   4   0   2      192.98      215.63      6.50 o
   5   0   2      959.14      973.01     14.39 o
   6   0   2      908.86      852.48     14.40 o
   7   0   2      128.57      110.81     11.22 o
   8   0   2     1214.00     1103.76     24.72 o
   9   0   2       30.92       16.77     25.03 o
  10   0   2        0.02      -11.59     29.35 o
  11   0   2       82.02      100.57     35.46 o
  12   0   2        6.10      -36.63     36.63 o
 -12   1   2        0.34      -27.24     27.24 o
 -11   1   2        0.05       -7.89     24.43 o
 -10   1   2       80.39       79.18     24.05 o
  -9   1   2       44.52       57.46     12.97 o
  -8   1   2      426.48      447.79     13.96 o
  -7   1   2     1497.09     1401.18     17.93 o
  -6   1   2      625.80      622.34     10.70 o
  -5   1   2      116.91       94.13      5.24 o
  -4   1   2      341.80      333.60      6.63 o
  -3   1   2     9381.01     9615.88     84.84 o
  -2   1   2    14040.57    14708.01    127.77 o
  -1   1   2      358.23      321.39      6.53 o
   0   1   2       17.68       17.55      2.31 o
   1   1   2     2768.75     2779.44     25.15 o
   2   1   2    17523.98    17644.45    182.40 o
   3   1   2        8.37        6.62      2.51 o
   4   1   2     6413.27     6309.02     56.96 o
   5   1   2       17.00        4.10      4.45 o
   6   1   2       30.32       42.85      5.60 o
   7   1   2      609.11      647.22     12.38 o
   8   1   2        5.98       10.20     11.14 o
   9   1   2      129.28      129.25     13.87 o
  10   1   2        0.99       -1.99     16.23 o
  11   1   2        1.98       21.69     18.93 o
  12   1   2       22.74       -4.61     26.48 o
 -12   2   2        0.13       -1.09     26.19 o
 -11   2   2       16.06       12.78     16.83 o
 -10   2   2        0.65       -1.20     14.86 o
  -9   2   2       54.38       68.92     11.82 o
  -8   2   2       27.70       13.82      8.37 o
  -7   2   2      132.52      119.86      8.36 o
  -6   2   2      247.43      263.84      8.55 o
  -5   2   2     1228.14     1194.39     14.04 o
  -4   2   2     6041.69     6050.00     59.19 o
  -3   2   2      141.78      144.54      3.86 o
  -2   2   2     3083.55     3051.01     30.09 o
  -1   2   2     5050.86     5445.80     42.54 o
   0   2   2    21655.30    22681.40    210.65 o
   1   2   2       71.96      106.32      3.07 o
   2   2   2     1951.90     1975.29     18.47 o
   3   2   2     2960.60     2879.20     26.76 o
   4   2   2     1819.81     1804.36     19.91 o
   5   2   2      588.38      670.03      9.18 o
   6   2   2      235.94      251.64     11.29 o
   7   2   2      206.68      200.00      8.78 o
   8   2   2       94.11      107.11     12.80 o
   9   2   2       65.37       64.81     14.09 o
  10   2   2        0.97      -14.96     14.96 o
  11   2   2       31.06       26.64     19.37 o
  12   2   2        3.75        5.13     21.41 o
 -11   3   2       18.24       10.93     17.41 o
 -10   3   2       45.70       42.41     13.42 o
  -9   3   2        7.49        7.33      9.68 o
  -8   3   2       83.11       94.22     10.58 o
  -7   3   2      325.37      322.82     13.66 o
  -6   3   2      847.09      815.33     13.45 o
  -5   3   2      555.55      591.59     10.18 o
  -4   3   2      195.57      171.85      4.62 o
  -3   3   2       27.27       32.90      2.70 o
  -2   3   2     7753.73     7821.43     82.48 o
  -1   3   2     1625.83     1593.89     13.55 o
   0   3   2     2750.21     2750.07     27.01 o
   1   3   2     2720.14     2598.78     22.35 o
   2   3   2     1865.99     1785.68     21.67 o
   3   3   2      839.01      954.49     11.10 o
   4   3   2        1.89        3.26      3.52 o
   5   3   2     1084.79     1082.21     14.44 o
   6   3   2      246.65      219.52      8.10 o
   7   3   2       90.16       97.20      8.10 o
   8   3   2        0.85       18.31      8.73 o
   9   3   2       41.46       36.54     10.08 o
  10   3   2       68.57       73.61     13.32 o
  11   3   2       64.46       37.73     17.79 o
 -11   4   2        7.63       12.03     19.44 o
 -10   4   2        4.17       13.44     19.38 o
  -9   4   2       24.58        6.17     11.55 o
  -8   4   2       10.60        1.42      9.80 o
  -7   4   2       29.13        4.63      7.52 o
  -6   4   2       17.29       16.37      6.14 o
  -5   4   2      416.62      399.83     11.67 o
  -4   4   2      313.75      311.69     14.30 o
  -3   4   2      268.42      276.73      9.00 o
  -2   4   2        5.63       -4.68      5.47 o
  -1   4   2     1309.66     1280.83     11.86 o
   0   4   2     2918.88     2933.05     29.30 o
   1   4   2      563.84      622.00     11.23 o
   2   4   2      864.57      947.39     14.37 o
   3   4   2      347.28      363.80     10.30 o
   4   4   2     1082.09     1010.18     24.65 o
   5   4   2      620.16      587.72     23.52 o
   6   4   2       74.96       73.21      6.56 o
   7   4   2      111.76      112.79      8.00 o
   8   4   2       33.61       26.89     15.95 o
   9   4   2        2.58       -3.59     11.20 o
  10   4   2       22.30       45.46     13.39 o
  11   4   2        2.73       -6.67     18.34 o
 -10   5   2       19.21       21.61     19.59 o
  -9   5   2        2.63       -4.08     12.01 o
  -8   5   2       16.14       15.36     14.81 o
  -7   5   2       47.46       31.59      8.86 o
  -6   5   2       33.61       24.61      9.82 o
  -5   5   2      250.21      293.22     20.34 o
  -4   5   2       20.28       22.76     14.34 o
  -3   5   2      727.87      795.81     19.61 o
  -2   5   2      562.30      472.17      9.03 o
  -1   5   2       16.68        8.66      4.47 o
   0   5   2      257.13      226.17      6.36 o
   1   5   2      993.15     1004.65     12.72 o
   2   5   2     1282.75     1270.11     21.77 o
   3   5   2      127.28      122.31     14.25 o
   4   5   2      357.56      419.35     20.90 o
   5   5   2      193.61      285.86     41.65 o
   6   5   2       45.81       39.30      7.08 o
   7   5   2       77.38       65.28      9.03 o
   8   5   2        0.03       -5.40     10.24 o
   9   5   2       79.00       71.17     14.83 o
  10   5   2       11.60       11.91     18.47 o
  -9   6   2       13.11       10.91     14.92 o
  -8   6   2        0.13        9.97     24.78 o
  -7   6   2        4.25      -21.95     21.95 o
  -6   6   2        5.06      -29.97     29.97 o
  -5   6   2        4.11      -26.14     26.14 o
  -4   6   2      256.35      275.38     29.29 o
  -3   6   2       75.20       53.39     11.84 o
  -2   6   2      108.51      101.98      6.36 o
  -1   6   2       91.89       73.03      6.69 o
   0   6   2      215.99      218.22      6.64 o
   1   6   2      687.10      714.54     12.72 o
   2   6   2       38.76       30.12      5.84 o
   3   6   2     1104.37     1186.12     25.98 o
   4   6   2      176.82      138.19     26.95 o
   5   6   2       41.97       45.82     28.12 o
   6   6   2       18.50      -10.24     28.43 o
   7   6   2        1.07       33.21     23.17 o
   8   6   2       38.34       15.53     25.55 o
   9   6   2        0.18        2.17     10.73 o
  -7   7   2        3.62      -27.50     36.94 o
  -6   7   2        3.62      -33.05     33.05 o
  -5   7   2        1.16      -29.23     29.23 o
  -4   7   2        6.99       -6.29     26.51 o
  -3   7   2       32.31       18.44     24.54 o
  -2   7   2      136.33      129.23      8.93 o
  -1   7   2       64.16       67.20      8.38 o
   0   7   2        6.33        0.59      8.10 o
   1   7   2      127.54      136.73      7.78 o
   2   7   2       93.85       81.18      6.94 o
   3   7   2        6.43       -2.84     24.85 o
   4   7   2        1.99       30.09     27.25 o
   5   7   2        6.98       21.09     30.77 o
   6   7   2        5.63      -31.32     32.80 o
   7   7   2       10.25        9.37     36.94 o
  -5   8   2        6.26      -23.99     33.61 o
  -4   8   2        0.23      -12.64     27.81 o
  -3   8   2        1.69      -26.70     26.70 o
  -2   8   2        1.83       27.37     31.36 o
  -1   8   2       54.45       50.99      7.81 o
   0   8   2      107.57       99.67     10.53 o
   1   8   2        0.26        9.70      9.27 o
   2   8   2       53.10       70.76     43.66 o
   3   8   2        0.53       -9.56     18.53 o
   4   8   2        6.05        2.98     24.94 o
   5   8   2       18.14      -11.59     33.91 o
 -12   1   3       53.86       51.54     28.80 o
 -11   1   3        4.12      -25.21     25.21 o
 -10   1   3       64.77       44.91     23.23 o
  -9   1   3      137.54      148.33     14.13 o
  -8   1   3        4.70       34.24     11.33 o
  -7   1   3     2359.35     2359.23     25.82 o
  -6   1   3      215.13      215.01      8.84 o
  -5   1   3      212.20      199.56      6.08 o
  -4   1   3     2194.63     2406.55     23.59 o
  -3   1   3     2759.37     3055.05     33.56 o
  -2   1   3     5382.75     5221.28     57.73 o
  -1   1   3       97.99       98.10      2.97 o
   0   1   3     5162.89     5492.79     57.92 o
   1   1   3      971.67      917.95     10.76 o
   2   1   3      518.38      445.76      5.52 o
   3   1   3       63.89       58.58      3.08 o
   4   1   3      410.96      424.05      7.10 o
   5   1   3        0.75       -4.54      4.54 o
   6   1   3       30.01       38.23      5.58 o
   7   1   3      817.31      807.65     13.27 o
   8   1   3       31.94       43.87     11.35 o
   9   1   3      105.90      112.55     16.19 o
  10   1   3       21.43       21.67     17.08 o
  11   1   3       46.38       61.64     19.02 o
  12   1   3       16.32       10.11     27.42 o
 -12   2   3        2.01      -17.28     26.95 o
 -11   2   3        1.40       17.89     17.36 o
 -10   2   3        5.81       -7.99     14.69 o
  -9   2   3       42.55       24.57     11.34 o
  -8   2   3        1.70       -8.28      8.28 o
  -7   2   3       52.66       44.27      7.68 o
  -6   2   3      283.91      285.99     10.29 o
  -5   2   3       89.01       92.32      5.20 o
  -4   2   3     1553.83     1512.22     17.54 o
  -3   2   3      259.71      309.52     12.56 o
  -2   2   3       42.48       28.11      4.11 o
  -1   2   3     1053.71     1016.21     10.35 o
   0   2   3       38.86       26.48      2.35 o
   1   2   3     1256.97     1172.07     10.73 o
   2   2   3        3.32        0.00      3.47 o
   3   2   3      271.98      262.39      5.49 o
   4   2   3      119.46      132.49      7.74 o
   5   2   3        3.86        7.40      4.21 o
   6   2   3      704.24      655.57     11.87 o
   7   2   3      188.76      189.26     11.34 o
   8   2   3       52.87       66.18      9.62 o
   9   2   3       37.76       31.29     13.74 o
  10   2   3        1.35      -12.70     14.82 o
  11   2   3       31.87       35.46     20.32 o
  12   2   3        1.15        1.15     27.51 o
 -11   3   3       18.04       10.46     20.40 o
 -10   3   3        1.19       -6.24     12.46 o
  -9   3   3       13.91       26.32      9.95 o
  -8   3   3      139.16      157.71     12.49 o
  -7   3   3       68.45       61.60     11.58 o
  -6   3   3       55.59       51.26      6.49 o
  -5   3   3        0.30       -4.84      4.84 o
  -4   3   3        1.98       -2.75      3.18 o
  -3   3   3        4.45       -3.17      3.17 o
  -2   3   3      295.90      291.14      5.98 o
  -1   3   3      707.36      707.24      7.13 o
   0   3   3     3055.96     3276.25     31.93 o
   1   3   3     1144.83     1214.55     11.47 o
   2   3   3     3075.77     3327.16     34.09 o
   3   3   3      309.72      308.07      5.14 o
   4   3   3      198.48      193.35      5.25 o
   5   3   3        0.10       -4.38      5.06 o
   6   3   3        6.23        1.45      6.24 o
   7   3   3      144.66      155.41      8.52 o
   8   3   3        0.16       -1.08     11.45 o
   9   3   3       10.26       -9.83      9.83 o
  10   3   3       26.56        0.01     16.01 o
  11   3   3        6.11       12.08     17.75 o
 -11   4   3       34.46       43.90     17.94 o
 -10   4   3        6.20        4.26     13.13 o
  -9   4   3       44.03       37.79     11.67 o
  -8   4   3       77.12       70.52     10.54 o
  -7   4   3       21.79       18.50     10.32 o
  -6   4   3      450.55      425.49     10.01 o
  -5   4   3        2.16       -5.72      5.72 o
  -4   4   3      585.81      484.29     12.91 o
  -3   4   3     1157.27     1248.30     19.79 o
  -2   4   3     1269.00     1246.89     15.76 o
  -1   4   3      845.21      848.34      8.93 o
   0   4   3      710.31      699.61      9.48 o
   1   4   3        0.86        1.24      3.05 o
   2   4   3       99.14      122.64      8.75 o
   3   4   3      755.53      692.42     13.33 o
   4   4   3        2.98       12.86      4.28 o
   5   4   3      270.55      273.95     13.87 o
   6   4   3       27.78       20.12      6.10 o
   7   4   3       51.26       52.73      7.74 o
   8   4   3       89.56       83.01     10.70 o
   9   4   3       18.22       16.88     11.64 o
  10   4   3       78.88      101.36     14.74 o
  11   4   3       22.85       28.67     18.26 o
 -10   5   3       15.59       17.79     15.99 o
  -9   5   3        2.65       -3.11     12.03 o
  -8   5   3       14.61       13.39     10.32 o
  -7   5   3       13.79       10.97     13.12 o
  -6   5   3       53.46       36.94      7.31 o
  -5   5   3       69.58       81.70     17.15 o
  -4   5   3       61.30       78.07     20.26 o
  -3   5   3      151.73      122.14     11.06 o
  -2   5   3       30.75       19.40      5.23 o
  -1   5   3       52.84       49.70      4.85 o
   0   5   3       14.77       17.00      4.51 o
   1   5   3       43.90       34.87      4.73 o
   2   5   3      255.88      242.50     21.91 o
   3   5   3      222.84      233.84     12.60 o
   4   5   3      547.87      583.15     24.51 o
   5   5   3      291.60      330.38     21.09 o
   6   5   3      111.26       91.51      7.86 o
   7   5   3       49.47       55.14      9.83 o
   8   5   3        1.87        4.84     10.39 o
   9   5   3       48.73       59.16     12.85 o
  10   5   3       11.87       18.59     19.83 o
  -9   6   3        3.66       -6.29     10.92 o
  -8   6   3        7.97       26.31     24.76 o
  -7   6   3        2.88      -12.38     24.91 o
  -6   6   3        5.17       14.61     28.92 o
  -5   6   3        2.60       13.26     27.44 o
  -4   6   3       17.57        6.10     23.74 o
  -3   6   3        0.49      -13.12     13.12 o
  -2   6   3       32.44       24.86      6.09 o
  -1   6   3        5.03       -6.17      6.17 o
   0   6   3       66.65       60.69      6.14 o
   1   6   3       83.81      108.57      7.52 o
   2   6   3       46.11       39.66     11.12 o
   3   6   3       60.74       82.73     15.23 o
   4   6   3       38.51       39.59     22.94 o
   5   6   3       20.26      -23.43     25.03 o
   6   6   3        3.46       18.07     31.14 o
   7   6   3       34.08       43.50     24.57 o
   8   6   3        2.62      -13.58     24.19 o
   9   6   3        9.23        8.98     11.48 o
  -7   7   3        0.18      -36.81     36.81 o
  -6   7   3        1.89       27.56     33.98 o
  -5   7   3       65.42       91.08     31.08 o
  -4   7   3       32.19       -1.97     27.62 o
  -3   7   3       37.16       29.60     24.66 o
  -2   7   3       21.48       22.18      7.13 o
  -1   7   3        1.03       -3.25      9.15 o
   0   7   3       17.09       15.57      7.53 o
   1   7   3       64.85       55.70      7.83 o
   2   7   3       40.48       37.27      6.44 o
   3   7   3       11.06       32.68     23.80 o
   4   7   3       29.72       60.06     28.49 o
   5   7   3       43.83       30.95     31.94 o
   6   7   3        7.75       -2.34     34.78 o
   7   7   3       28.30       69.43     38.66 o
  -5   8   3        0.20      -32.74     32.74 o
  -4   8   3        1.79      -19.92     29.47 o
  -3   8   3        0.16      -25.16     25.16 o
  -2   8   3        2.96       -0.87      9.17 o
  -1   8   3       11.62       10.72      8.77 o
   0   8   3        3.75       -2.66      9.85 o
   1   8   3       28.55       26.42      9.46 o
   2   8   3        6.45        0.56     16.94 o
   3   8   3        1.24       -3.20     25.28 o
   4   8   3        0.38       -5.96     21.20 o
   5   8   3        0.37      -21.11     23.45 o
 -12   0   4        8.60       23.92     41.50 o
 -11   0   4      267.63      289.50     39.65 o
 -10   0   4      119.29       73.81     32.37 o
  -9   0   4        3.92      -25.84     25.84 o
  -8   0   4     3679.65     3383.66     68.00 o
  -7   0   4      105.65      106.59     25.53 o
  -6   0   4     5054.67     5068.90     63.28 o
  -5   0   4      311.54      282.87      8.33 o
  -4   0   4     3805.33     4089.96     44.76 o
  -3   0   4     2212.71     2226.92     32.86 o
  -2   0   4    17910.70    19017.17    314.43 o
  -1   0   4    11299.06    12021.44    199.70 o
   0   0   4      180.47      110.38      6.23 o
   1   0   4      422.43      471.98      8.24 o
   2   0   4     1571.57     1527.77     22.76 o
   3   0   4    11769.79    12361.35    167.08 o
   4   0   4     1187.73     1289.49     16.61 o
   5   0   4       22.45       52.98      7.90 o
   6   0   4     1081.47     1043.35     16.38 o
   7   0   4       31.08       16.24     10.26 o
   8   0   4      173.60      207.92     15.26 o
   9   0   4      190.69      219.59     39.77 o
  10   0   4        1.96      -28.55     28.55 o
  11   0   4       34.13       51.98     36.50 o
  12   0   4        7.85      -36.69     36.69 o
 -12   1   4        2.45      -35.53     49.98 o
 -11   1   4        0.32      -23.68     23.68 o
 -10   1   4        7.58      -21.17     21.17 o
  -9   1   4      197.17      214.44     20.03 o
  -8   1   4      239.12      243.61     13.54 o
  -7   1   4      100.19      121.50     11.89 o
  -6   1   4       24.75        6.03      5.59 o
  -5   1   4      681.95      720.48     12.94 o
  -4   1   4     1546.04     1696.81     17.66 o
  -3   1   4     2945.73     2893.49     27.09 o
  -2   1   4    11911.41    12230.33    107.06 o
  -1   1   4      130.47      136.21      4.61 o
   0   1   4    12660.52    13452.38    140.49 o
   1   1   4     1673.77     1723.65     18.23 o
   2   1   4       77.88       94.27      2.71 o
   3   1   4     1489.93     1518.44     13.32 o
   4   1   4      165.87      160.01      4.92 o
   5   1   4     3478.40     3416.38     30.59 o
   6   1   4      354.32      391.37      9.14 o
   7   1   4      127.66      137.47      7.59 o
   8   1   4       22.75        5.40     10.87 o
   9   1   4        6.04       -1.69     12.81 o
  10   1   4       82.41       94.39     18.16 o
  11   1   4       17.77       39.39     19.01 o
  12   1   4       10.12      -24.10     27.26 o
 -12   2   4        7.84       54.73     27.74 o
 -11   2   4       10.44       -3.14     17.48 o
 -10   2   4       19.55        0.02     14.40 o
  -9   2   4       78.30       85.63     14.46 o
  -8   2   4       91.30       85.75      9.27 o
  -7   2   4       60.43       34.73      7.69 o
  -6   2   4       42.28       56.04      6.57 o
  -5   2   4      464.15      485.43      9.61 o
  -4   2   4      582.85      618.23     13.13 o
  -3   2   4      149.45      150.99      4.57 o
  -2   2   4     1848.08     1733.12     17.24 o
  -1   2   4     1422.75     1547.97     13.11 o
   0   2   4     2765.71     2810.34     21.24 o
   1   2   4     1938.47     2129.53     22.27 o
   2   2   4     4903.81     4938.92     44.27 o
   3   2   4     4074.94     4083.76     40.29 o
   4   2   4     1641.67     1706.52     17.60 o
   5   2   4      132.90      135.09      5.59 o
   6   2   4      262.04      263.24     12.61 o
   7   2   4      292.37      311.58     10.03 o
   8   2   4     1047.20      969.97     22.58 o
   9   2   4        6.99       -4.80     14.42 o
  10   2   4        0.91       -0.87     15.14 o
  11   2   4        8.31        7.87     19.27 o
  12   2   4        7.29       17.06     23.67 o
 -11   3   4       17.11       21.00     17.57 o
 -10   3   4       37.74       28.93     13.06 o
  -9   3   4       77.90       71.36     10.48 o
  -8   3   4       47.96       55.32      9.07 o
  -7   3   4        5.83       -5.91      7.41 o
  -6   3   4      321.69      307.92     11.05 o
  -5   3   4      131.90      152.22      6.26 o
  -4   3   4     2146.48     2083.29     22.14 o
  -3   3   4     2146.88     2213.80     19.02 o
  -2   3   4      520.11      516.56      7.29 o
  -1   3   4      314.18      359.96      4.99 o
   0   3   4     5285.58     5802.87     48.14 o
   1   3   4    12409.12    12879.83    105.05 o
   2   3   4     1146.50     1054.00     12.48 o
   3   3   4       83.80       64.63      4.30 o
   4   3   4      147.21      123.76      4.56 o
   5   3   4      184.91      207.79      6.91 o
   6   3   4      304.92      291.28      9.19 o
   7   3   4       67.82       86.26      8.22 o
   8   3   4       19.52       27.25      8.83 o
   9   3   4       52.94       52.00     10.23 o
  10   3   4       13.95        2.89     15.77 o
  11   3   4       45.14       57.86     18.37 o
 -11   4   4        9.17       32.30     18.23 o
 -10   4   4        1.96        4.22     13.17 o
  -9   4   4        1.13       -4.26     11.42 o
  -8   4   4       26.14        7.64     10.02 o
  -7   4   4        7.13       -7.29      7.29 o
  -6   4   4      227.79      247.77     13.97 o
  -5   4   4      344.23      335.91     10.13 o
  -4   4   4     1099.79      999.92     13.62 o
  -3   4   4       63.02       71.22      4.49 o
  -2   4   4     2038.05     1998.80     20.08 o
  -1   4   4     7316.42     7485.46     58.55 o
   0   4   4      624.52      530.07      8.63 o
   1   4   4      644.32      666.98      9.55 o
   2   4   4      610.80      608.07      9.57 o
   3   4   4     3404.78     3516.83     36.55 o
   4   4   4      180.24      168.66      9.20 o
   5   4   4      830.56      813.52     19.13 o
   6   4   4      410.88      439.93     12.56 o
   7   4   4       12.38       15.69      7.48 o
   8   4   4        7.80       21.79     14.41 o
   9   4   4        4.86       -2.72     11.43 o
  10   4   4        5.56       13.02     13.26 o
  11   4   4        5.90       33.97     18.42 o
 -10   5   4        3.57        4.37     15.38 o
  -9   5   4        2.80       -6.11     11.76 o
  -8   5   4        0.71       -4.33     15.38 o
  -7   5   4       70.79       79.77      9.23 o
  -6   5   4      283.16      263.40     19.57 o
  -5   5   4        7.71       10.21     16.81 o
  -4   5   4      193.74      232.76     17.13 o
  -3   5   4      671.03      639.21     18.00 o
  -2   5   4      983.64     1017.22     14.57 o
  -1   5   4       15.48       16.27      4.87 o
   0   5   4     1295.63     1350.25     14.82 o
   1   5   4     1410.35     1331.63     15.68 o
   2   5   4       15.16        4.47      4.86 o
   3   5   4        0.22       -9.73      9.73 o
   4   5   4        7.43       11.65     14.46 o
   5   5   4      310.52      376.09     21.87 o
   6   5   4       83.14       78.20      8.04 o
   7   5   4      119.26      122.19     10.17 o
   8   5   4        8.88       30.92     10.88 o
   9   5   4       30.94       29.64     14.80 o
  10   5   4        6.88       13.10     14.15 o
  -9   6   4        4.60       10.38     11.11 o
  -8   6   4       21.17       30.69     23.40 o
  -7   6   4        6.18      -19.06     24.82 o
  -6   6   4       75.49       90.40     30.58 o
  -5   6   4        4.52      -14.00     24.97 o
  -4   6   4        3.80      -21.46     21.46 o
  -3   6   4       45.63       39.69     12.03 o
  -2   6   4       62.75       63.36      8.08 o
  -1   6   4      647.03      666.81     12.38 o
   0   6   4      492.68      496.83      9.23 o
   1   6   4       36.70       37.76      6.27 o
   2   6   4      552.47      558.56     18.76 o
   3   6   4       68.74       80.03     15.90 o
   4   6   4      121.27      188.75     26.45 o
   5   6   4       18.69       -1.60     28.12 o
   6   6   4       94.09       99.28     31.20 o
   7   6   4       12.02      -22.76     22.76 o
   8   6   4        2.70       29.22     46.09 o
   9   6   4       17.86       28.35     11.77 o
  -7   7   4        7.78      -17.33     37.00 o
  -6   7   4        0.28      -28.92     32.68 o
  -5   7   4        0.60      -28.49     28.49 o
  -4   7   4       12.97        7.95     27.99 o
  -3   7   4      113.36      104.46     26.08 o
  -2   7   4      101.16      106.12      7.93 o
  -1   7   4       18.50       19.22      7.13 o
   0   7   4      207.19      199.24     14.58 o
   1   7   4      104.60      136.97      8.56 o
   2   7   4       79.86       91.03      7.21 o
   3   7   4        0.11       16.01     17.54 o
   4   7   4      103.84      127.46     29.66 o
   5   7   4       25.20       37.06     31.32 o
   6   7   4        0.64       37.12     35.58 o
   7   7   4        2.31       -8.88     35.89 o
  -5   8   4       13.73       21.40     34.04 o
  -4   8   4       86.09       93.54     29.66 o
  -3   8   4        9.56       14.68     25.96 o
  -2   8   4       95.79      104.42     15.07 o
  -1   8   4       12.45       16.83     11.37 o
   0   8   4        8.04        0.98     13.04 o
   1   8   4       11.45       18.22      9.62 o
   2   8   4       43.93       32.44     18.33 o
   3   8   4       99.67      114.27     28.80 o
   4   8   4       11.67       25.28     41.31 o
   5   8   4        9.89      -19.86     25.65 o
 -12   1   5       18.99      -27.67     27.67 o
 -11   1   5       31.76        5.12     24.03 o
 -10   1   5        2.35      -12.71     22.52 o
  -9   1   5      593.02      601.39     19.91 o
  -8   1   5       13.09       13.55     11.33 o
  -7   1   5     1681.12     1565.06     19.49 o
  -6   1   5       77.23       86.38      6.18 o
  -5   1   5      241.53      281.17      7.27 o
  -4   1   5      186.69      191.73      5.41 o
  -3   1   5     1051.96     1138.44     11.35 o
  -2   1   5      855.58      755.65      8.36 o
  -1   1   5     2830.61     2953.11     32.23 o
   0   1   5       47.49       60.12      2.42 o
   1   1   5       57.99       42.81      2.40 o
   2   1   5      206.75      270.01      4.49 o
   3   1   5       19.33       38.50      2.54 o
   4   1   5      248.85      264.87      5.08 o
   5   1   5       36.87       41.30      3.99 o
   6   1   5      170.14      181.36      6.79 o
   7   1   5     1182.45     1059.33     15.18 o
   8   1   5       71.63       89.57     12.10 o
   9   1   5        8.19        7.02     13.05 o
  10   1   5       55.86       88.24     17.53 o
  11   1   5       38.35       63.21     18.87 o
  12   1   5       14.20       38.95     27.87 o
 -12   2   5       17.15       -2.24     26.30 o
 -11   2   5       15.31       -8.81     16.89 o
 -10   2   5       94.97      117.82     16.32 o
  -9   2   5        8.93      -11.85     23.27 o
  -8   2   5       62.38       44.34      8.91 o
  -7   2   5       19.00        4.34      8.99 o
  -6   2   5       28.87       24.42      6.30 o
  -5   2   5      139.18      150.46      5.71 o
  -4   2   5      130.37      157.84      6.49 o
  -3   2   5      605.76      609.44      8.78 o
  -2   2   5       59.80       72.97      5.44 o
  -1   2   5       56.51       72.77      2.79 o
   0   2   5       74.44       69.25      2.13 o
   1   2   5       62.36       73.74      2.76 o
   2   2   5      382.79      398.62     11.79 o
   3   2   5       67.77       76.20      5.49 o
   4   2   5       16.98       14.24      3.73 o
   5   2   5      199.90      183.55      6.09 o
   6   2   5        9.92       20.81      6.36 o
   7   2   5      207.80      215.74     14.76 o
   8   2   5      219.67      237.35     10.65 o
   9   2   5       15.26       17.93     13.64 o
  10   2   5        0.77       -1.96     15.15 o
  11   2   5       21.63       16.34     19.52 o
  12   2   5        0.03      -32.27     32.27 o
 -11   3   5       14.71       -0.07     24.48 o
 -10   3   5       47.19       71.91     16.35 o
  -9   3   5        6.84      -11.17     11.23 o
  -8   3   5       19.78       14.58      9.02 o
  -7   3   5      146.09      150.14      9.79 o
  -6   3   5      114.05      107.29      7.20 o
  -5   3   5        0.63       -2.33      5.07 o
  -4   3   5       60.22       69.06      4.14 o
  -3   3   5      270.73      327.20      8.05 o
  -2   3   5      432.80      473.89      6.19 o
  -1   3   5      584.44      647.68      7.01 o
   0   3   5     6680.69     7253.71     59.59 o
   1   3   5        2.35       -2.34      2.63 o
   2   3   5     1006.47      987.51      9.77 o
   3   3   5     1534.27     1526.53     14.03 o
   4   3   5      477.63      471.47      7.99 o
   5   3   5        5.94        8.28      5.24 o
   6   3   5        0.07       -3.42      6.26 o
   7   3   5       63.06       64.95      7.89 o
   8   3   5        9.91       -6.32      8.51 o
   9   3   5        0.42       -7.78     10.02 o
  10   3   5        2.46       20.60     15.87 o
  11   3   5        0.02        8.29     17.89 o
 -11   4   5       19.46       21.05     18.03 o
 -10   4   5       26.47       17.28     13.00 o
  -9   4   5        1.79       10.00     11.40 o
  -8   4   5      157.90      144.71     11.21 o
  -7   4   5        2.78        2.51      7.48 o
  -6   4   5      447.91      369.81     14.44 o
  -5   4   5       55.69       53.56      5.48 o
  -4   4   5      609.32      598.81     16.11 o
  -3   4   5      450.06      425.26      8.09 o
  -2   4   5      457.48      467.79      7.25 o
  -1   4   5      238.97      204.29      6.79 o
   0   4   5      192.77      184.02      7.77 o
   1   4   5      544.24      494.90      7.41 o
   2   4   5      370.47      350.00      6.77 o
   3   4   5        5.03       14.22      5.35 o
   4   4   5       90.33      112.13      6.57 o
   5   4   5      868.58      807.35     12.41 o
   6   4   5      257.06      248.10     11.22 o
   7   4   5      296.14      306.39     14.68 o
   8   4   5       39.94       46.87     10.71 o
   9   4   5       39.02       29.95     12.10 o
  10   4   5        0.57        2.50     13.29 o
  11   4   5       24.48       44.06     25.59 o
 -10   5   5       18.17       -4.35     13.80 o
  -9   5   5        1.19        4.45     12.08 o
  -8   5   5        6.39        0.18     10.39 o
  -7   5   5       42.95       39.66      9.17 o
  -6   5   5      291.72      285.93     19.43 o
  -5   5   5       25.83        7.07     18.39 o
  -4   5   5      116.03      154.59     16.54 o
  -3   5   5       84.85       87.85      6.83 o
  -2   5   5        0.63        6.94      5.35 o
  -1   5   5     1044.96     1065.75     13.70 o
   0   5   5      122.07      113.67      5.10 o
   1   5   5       18.57       19.22      4.57 o
   2   5   5      299.17      293.65      9.42 o
   3   5   5       74.33       70.98     10.73 o
   4   5   5      264.50      314.12     19.16 o
   5   5   5      159.39      141.09      7.47 o
   6   5   5       38.41       43.67      8.15 o
   7   5   5       55.82       61.31      9.77 o
   8   5   5        1.75       14.98     11.51 o
   9   5   5       38.12       63.70     13.02 o
  10   5   5       19.55       20.51     22.41 o
  -9   6   5        5.97       -5.65     11.31 o
  -8   6   5        0.27      -10.75     12.86 o
  -7   6   5        1.49       22.85     23.09 o
  -6   6   5       26.97        9.87     31.20 o
  -5   6   5        0.06        8.88     27.50 o
  -4   6   5       38.72       28.92     22.94 o
  -3   6   5       24.33       22.28     12.69 o
  -2   6   5       24.96       23.74      6.50 o
  -1   6   5        5.42       -5.71      6.29 o
   0   6   5      170.85      177.45      7.25 o
   1   6   5       16.91       23.06      7.75 o
   2   6   5        0.61       -0.14      9.38 o
   3   6   5      200.23      215.45     17.90 o
   4   6   5       19.44       46.12     25.77 o
   5   6   5      128.21      106.98     31.08 o
   6   6   5       10.80        0.31     29.84 o
   7   6   5        1.27      -21.99     21.99 o
   8   6   5       29.06       33.95     10.09 o
   9   6   5        5.28       22.54     11.95 o
  -7   7   5       27.47      -34.47     34.47 o
  -6   7   5        0.41      -32.19     32.19 o
  -5   7   5       43.78       17.70     30.03 o
  -4   7   5       52.98       16.90     26.76 o
  -3   7   5       24.87       20.04     22.94 o
  -2   7   5      107.90      110.28      7.77 o
  -1   7   5        3.34        0.10      7.07 o
   0   7   5        4.96        8.48      8.65 o
   1   7   5       55.22       44.21      7.97 o
   2   7   5       17.06       10.71      6.66 o
   3   7   5      101.02      122.44     18.55 o
   4   7   5        7.92        6.78     27.29 o
   5   7   5       30.77       -5.86     31.26 o
   6   7   5        7.73       18.01     34.78 o
   7   7   5        1.07       -3.27     35.76 o
  -5   8   5        1.08      -27.07     32.00 o
  -4   8   5        0.41       33.48     30.40 o
  -3   8   5        5.65      -25.28     25.28 o
  -2   8   5        3.76        8.79      9.15 o
  -1   8   5        6.09       12.50      9.87 o
   0   8   5        8.91        9.64     10.11 o
   1   8   5        0.89       -5.18      9.46 o
   2   8   5        7.25       -8.16     17.85 o
   3   8   5        2.78      -25.03     25.03 o
   4   8   5        5.06      -14.00     20.79 o
   5   8   5        5.36       24.54     34.22 o
 -12   0   6        3.78      -26.21     37.49 o
 -11   0   6       17.88       24.48     34.28 o
 -10   0   6       57.67       58.95     33.73 o
  -9   0   6       32.17       41.44     28.55 o
  -8   0   6      621.87      622.97     27.90 o
  -7   0   6      105.65      112.03     15.08 o
  -6   0   6       28.03       20.44      7.68 o
  -5   0   6     1547.70     1423.81     21.52 o
  -4   0   6       30.69       19.63      8.20 o
  -3   0   6      632.64      527.44     23.71 o
  -2   0   6    10637.87    10592.71    176.89 o
  -1   0   6     3020.40     2919.65     50.75 o
   0   0   6     1385.02     1512.04     28.62 o
   1   0   6     1405.91     1403.43     29.51 o
   2   0   6    15277.08    15260.44    205.19 o
   3   0   6     8135.07     7858.89     93.39 o
   4   0   6     2386.47     2672.26     30.63 o
   5   0   6       22.26       23.66      5.50 o
   6   0   6       37.59       54.31      6.71 o
   7   0   6     1462.38     1391.21     27.21 o
   8   0   6      458.00      410.50     17.02 o
   9   0   6      137.40      158.60     30.21 o
  10   0   6        8.75      -18.06     18.06 o
  11   0   6        1.62      -32.99     32.99 o
  12   0   6       20.41      -36.50     36.50 o
 -12   1   6       12.15      -25.72     26.86 o
 -11   1   6        4.53       -8.88     25.50 o
 -10   1   6        0.71      -31.08     31.08 o
  -9   1   6      127.46       93.00     16.96 o
  -8   1   6        2.96        0.75     12.44 o
  -7   1   6       52.21       40.23      7.21 o
  -6   1   6      338.02      359.56      8.98 o
  -5   1   6      136.16      162.06      6.05 o
  -4   1   6     7920.38     8185.83     73.37 o
  -3   1   6     2461.75     2379.64     21.27 o
  -2   1   6      579.27      532.47      6.69 o
  -1   1   6     4641.31     5034.87     53.93 o
   0   1   6     6226.90     6685.80     92.65 o
   1   1   6    34021.54    35871.53    311.93 o
   2   1   6     2609.63     2568.35     22.30 o
   3   1   6     3318.67     3309.69     28.69 o
   4   1   6     1171.87     1145.12     11.41 o
   5   1   6      173.08      177.57      6.35 o
   6   1   6       79.33      110.62      9.13 o
   7   1   6       67.47       76.83      6.86 o
   8   1   6       32.90       57.01     11.86 o
   9   1   6        1.57       -2.88     13.19 o
  10   1   6        3.45       29.14     16.88 o
  11   1   6        2.82        3.77     19.15 o
  12   1   6        4.00      -27.08     27.08 o
 -12   2   6        2.65       -7.39     26.86 o
 -11   2   6        9.16      -19.62     19.62 o
 -10   2   6        4.88        1.10     15.02 o
  -9   2   6       14.83      -14.05     14.05 o
  -8   2   6      278.64      272.11     11.02 o
  -7   2   6      219.42      223.14      9.29 o
  -6   2   6      229.04      249.59      8.40 o
  -5   2   6       13.69        5.45      4.56 o
  -4   2   6     2575.83     2589.76     23.54 o
  -3   2   6        6.59        7.67      2.45 o
  -2   2   6     4884.39     4781.90     46.68 o
  -1   2   6     9384.55     9382.47    108.30 o
   0   2   6       54.16       83.59      4.24 o
   1   2   6     5174.31     5017.91     42.04 o
   2   2   6     6578.56     7177.41     68.99 o
   3   2   6     3452.29     3500.57     35.18 o
   4   2   6       10.51       36.82      3.95 o
   5   2   6       97.66      101.94      5.47 o
   6   2   6     1332.91     1220.60     17.13 o
   7   2   6      529.71      499.89     12.31 o
   8   2   6        4.96       30.68      8.73 o
   9   2   6        1.85       14.26     13.50 o
  10   2   6       23.21      -15.14     15.14 o
  11   2   6        0.77      -19.45     19.45 o
  12   2   6        1.61       -0.37     21.95 o
 -11   3   6       42.19       61.04     18.21 o
 -10   3   6        2.18       12.36     15.74 o
  -9   3   6       14.83       24.80     10.20 o
  -8   3   6      159.64      182.04     11.62 o
  -7   3   6      185.97      188.09      9.11 o
  -6   3   6       58.36       70.10      8.07 o
  -5   3   6      356.79      342.65      8.59 o
  -4   3   6      378.59      407.33      7.24 o
  -3   3   6     1726.81     1770.49     16.03 o
  -2   3   6      865.55      771.39      8.48 o
  -1   3   6     2561.07     2688.31     23.60 o
   0   3   6     7022.20     7227.13     56.28 o
   1   3   6     1020.06     1020.16      9.87 o
   2   3   6      265.13      242.29      5.01 o
   3   3   6       17.00       27.19      3.27 o
   4   3   6     2165.87     2126.24     23.37 o
   5   3   6     1751.74     1709.90     20.46 o
   6   3   6        2.99       -1.33      6.81 o
   7   3   6        5.52        0.63      7.47 o
   8   3   6       17.79       29.30      9.14 o
   9   3   6       12.64       -0.62      9.97 o
  10   3   6       32.06       38.77     16.28 o
  11   3   6        0.02      -17.12     17.12 o
 -11   4   6       28.74       33.53     18.52 o
 -10   4   6        0.22      -12.99     12.99 o
  -9   4   6        0.06      -12.60     14.06 o
  -8   4   6        7.92       29.04      8.93 o
  -7   4   6       14.09        7.67      8.56 o
  -6   4   6      526.06      472.05     14.20 o
  -5   4   6      235.68      236.69      7.75 o
  -4   4   6       72.99       73.24      4.90 o
  -3   4   6       68.36       71.79      5.36 o
  -2   4   6     2220.09     2111.88     19.87 o
  -1   4   6     1549.64     1535.65     15.02 o
   0   4   6      245.75      239.41      5.42 o
   1   4   6      544.27      508.50      7.32 o
   2   4   6     1144.86     1175.64     12.44 o
   3   4   6       68.12       65.38      4.85 o
   4   4   6       45.18       58.08      8.92 o
   5   4   6      150.35      145.21     10.46 o
   6   4   6       11.09       21.52      6.64 o
   7   4   6        2.95        6.12      7.56 o
   8   4   6       25.06       23.30     10.37 o
   9   4   6       10.28       19.38     11.96 o
  10   4   6       19.80        9.18     13.70 o
  11   4   6       35.54       23.50     24.89 o
 -10   5   6        1.27      -12.81     18.73 o
  -9   5   6       13.56       -4.15     12.36 o
  -8   5   6       28.20       18.81     13.07 o
  -7   5   6        2.01       16.30     15.61 o
  -6   5   6        8.61       10.19      8.79 o
  -5   5   6       44.48       22.78      7.01 o
  -4   5   6     1865.00     1734.26     40.39 o
  -3   5   6      679.65      671.93     15.93 o
  -2   5   6      734.80      690.08     10.99 o
  -1   5   6      531.86      506.05      9.31 o
   0   5   6      310.36      311.42      7.24 o
   1   5   6     1987.85     1940.27     19.92 o
   2   5   6      359.68      340.95      8.77 o
   3   5   6     1109.91     1049.78     24.84 o
   4   5   6      143.97      148.65     16.95 o
   5   5   6        7.49       14.25      6.78 o
   6   5   6      314.11      324.39     15.62 o
   7   5   6       11.91       26.74     13.25 o
   8   5   6       76.95       78.27     11.78 o
   9   5   6        5.21       25.90     12.88 o
  10   5   6       17.65       15.86     16.06 o
  -9   6   6       18.88       42.01     11.82 o
  -8   6   6       41.71       44.63     13.74 o
  -7   6   6        0.42      -31.69     31.69 o
  -6   6   6        5.17      -21.83     30.77 o
  -5   6   6      274.00      266.01     31.32 o
  -4   6   6       58.47       15.66     24.36 o
  -3   6   6      322.17      313.46     15.30 o
  -2   6   6      126.78      137.05      7.61 o
  -1   6   6      209.51      229.26      8.34 o
   0   6   6       76.48       77.15      6.58 o
   1   6   6      189.24      203.35     11.89 o
   2   6   6      463.78      431.61     10.02 o
   3   6   6       63.70       67.99     16.03 o
   4   6   6       61.00       66.78     26.33 o
   5   6   6        0.16       -0.99     28.55 o
   6   6   6        0.60        7.28     32.80 o
   7   6   6       40.05       51.64     24.68 o
   8   6   6        7.70       22.57     16.77 o
   9   6   6       23.35       29.28     13.38 o
  -7   7   6        6.13       -1.48     37.12 o
  -6   7   6        0.33       18.19     33.85 o
  -5   7   6       14.46        7.65     29.84 o
  -4   7   6       16.10       -3.95     26.21 o
  -3   7   6       41.05       64.07     23.80 o
  -2   7   6       13.89        5.64      8.21 o
  -1   7   6       53.88       66.30      8.18 o
   0   7   6      147.33      135.79      9.77 o
   1   7   6       39.29       33.68      7.83 o
   2   7   6       14.96        5.06      9.90 o
   3   7   6       13.75       20.12     17.22 o
   4   7   6        9.17       39.73     19.94 o
   5   7   6       36.38       53.51     22.12 o
   6   7   6        4.16       23.44     22.94 o
   7   7   6        6.16       22.34     25.57 o
  -5   8   6        2.49      -15.42     32.13 o
  -4   8   6       11.42      -28.67     28.67 o
  -3   8   6        9.49      -25.47     25.47 o
  -2   8   6       54.96       55.23      9.69 o
  -1   8   6      125.77      146.56     11.30 o
   0   8   6       22.74       21.79     10.32 o
   1   8   6       72.18       84.66     10.39 o
   2   8   6        3.66       -5.54     17.42 o
   3   8   6       13.76      -26.51     26.51 o
   4   8   6       90.26      137.20     32.74 o
   5   8   6       16.59       37.08     23.54 o
 -12   1   7        0.00       18.68     27.97 o
 -11   1   7        0.20      -16.66     25.65 o
 -10   1   7        3.36      -31.02     31.02 o
  -9   1   7      170.29      174.76     17.75 o
  -8   1   7       29.54       17.24     11.57 o
  -7   1   7      397.02      361.08     11.07 o
  -6   1   7      164.86      181.98      7.04 o
  -5   1   7      343.79      359.86      8.05 o
  -4   1   7        3.20       -1.48      3.88 o
  -3   1   7      432.15      409.91      6.55 o
  -2   1   7     1025.47     1182.01     12.31 o
  -1   1   7     4807.31     4802.48     51.78 o
   0   1   7     3941.56     3846.77     47.26 o
   1   1   7    14825.84    14770.53    129.36 o
   2   1   7      228.39      218.84      3.93 o
   3   1   7      504.22      577.45      7.42 o
   4   1   7      375.94      313.03      5.98 o
   5   1   7       26.27       56.29      4.28 o
   6   1   7      103.56      123.87      5.59 o
   7   1   7       82.80       86.14      6.83 o
   8   1   7       83.66       94.62     12.41 o
   9   1   7       37.63       38.25     13.55 o
  10   1   7       42.18       70.68     18.17 o
  11   1   7        1.46       -1.83     19.13 o
  12   1   7        0.63      -10.25     20.65 o
 -12   2   7       29.80      -17.86     27.54 o
 -11   2   7        9.00       20.62     20.58 o
 -10   2   7       36.48       15.18     15.16 o
  -9   2   7        0.71      -13.41     13.41 o
  -8   2   7       11.53       -0.39      8.75 o
  -7   2   7       74.05       75.25      7.94 o
  -6   2   7       69.33       66.54      6.83 o
  -5   2   7      437.60      437.82      8.51 o
  -4   2   7      598.60      586.27      8.13 o
  -3   2   7      141.32      140.71      4.98 o
  -2   2   7       23.16       36.63      2.64 o
  -1   2   7     1196.40     1244.12     11.43 o
   0   2   7       61.77       45.95      2.37 o
   1   2   7      720.37      800.98      9.29 o
   2   2   7      208.77      151.50      4.40 o
   3   2   7       58.13       54.53      3.67 o
   4   2   7      359.67      352.07      7.10 o
   5   2   7       90.90       94.55      5.54 o
   6   2   7       94.92      126.25     12.34 o
   7   2   7      222.20      249.43      9.68 o
   8   2   7      235.00      263.95     11.00 o
   9   2   7       83.35       98.22     14.58 o
  10   2   7       41.73       49.21     16.16 o
  11   2   7       11.36       24.68     20.30 o
  12   2   7        0.75        5.36     36.38 o
 -11   3   7       17.33       42.80     21.63 o
 -10   3   7        5.06        9.74     21.75 o
  -9   3   7       16.35       30.01     10.22 o
  -8   3   7      102.70      107.25      9.58 o
  -7   3   7       11.66       15.08      7.57 o
  -6   3   7      126.39      124.79      7.33 o
  -5   3   7      225.32      226.31      7.60 o
  -4   3   7        4.52       -3.12      3.96 o
  -3   3   7      152.35      144.99      4.36 o
  -2   3   7       92.53      111.94      4.52 o
  -1   3   7       19.08       13.75      3.74 o
   0   3   7      477.98      450.31      5.84 o
   1   3   7        2.96       10.21      2.97 o
   2   3   7      961.17      945.77     14.56 o
   3   3   7      111.22      133.77      4.33 o
   4   3   7      172.29      160.93      5.56 o
   5   3   7       82.83       74.99      6.37 o
   6   3   7       49.06       57.25      6.95 o
   7   3   7        1.72        4.36      7.73 o
   8   3   7       71.77       69.06      9.37 o
   9   3   7        0.78       -8.36     10.16 o
  10   3   7        5.65        0.02     16.11 o
  11   3   7        3.82      -20.22     21.01 o
 -11   4   7        0.33      -12.08     22.02 o
 -10   4   7       66.71       80.69     13.88 o
  -9   4   7       12.90        8.67     11.73 o
  -8   4   7      219.32      221.73     10.57 o
  -7   4   7        1.09       -1.71      7.44 o
  -6   4   7       47.64       35.99      6.70 o
  -5   4   7      254.27      284.31     13.84 o
  -4   4   7       17.94       12.15      4.70 o
  -3   4   7      962.61      924.67     11.27 o
  -2   4   7       75.91       81.91      5.56 o
  -1   4   7        1.75       -2.12      3.61 o
   0   4   7      837.89      826.13     10.28 o
   1   4   7      245.75      242.50      5.67 o
   2   4   7     1190.78     1209.77     12.91 o
   3   4   7      845.66      868.40     10.78 o
   4   4   7      763.45      737.76     11.44 o
   5   4   7      731.16      733.26     12.16 o
   6   4   7       53.46       68.22      8.69 o
   7   4   7      195.55      196.98      9.69 o
   8   4   7       30.58       18.32     10.75 o
   9   4   7       53.35       25.87     14.64 o
  10   4   7        8.27       -2.82     13.54 o
  11   4   7        0.66      -13.57     41.01 o
 -10   5   7       18.17       11.52     18.65 o
  -9   5   7       14.04       -5.21     22.92 o
  -8   5   7       11.82       30.50     17.88 o
  -7   5   7       84.86       85.36     10.08 o
  -6   5   7      103.56       90.19      9.09 o
  -5   5   7       29.25       19.93      7.40 o
  -4   5   7     1043.62      988.36     23.87 o
  -3   5   7      285.92      292.97     10.27 o
  -2   5   7     2593.88     2480.33     26.79 o
  -1   5   7       53.92       64.76      6.66 o
   0   5   7      137.53      126.17      5.91 o
   1   5   7      418.48      387.65      9.69 o
   2   5   7       11.94       11.70      5.21 o
   3   5   7     1182.56     1066.91     22.10 o
   4   5   7       19.03       24.90      9.05 o
   5   5   7       62.10       74.89     10.23 o
   6   5   7      119.60      132.52     11.31 o
   7   5   7        7.93        6.11     10.50 o
   8   5   7       13.55       21.86     17.03 o
   9   5   7       21.51        9.91     13.03 o
  10   5   7        4.41        5.81     14.42 o
  -9   6   7        0.68        1.32     14.35 o
  -8   6   7        0.10      -10.12     10.12 o
  -7   6   7        0.73      -13.41     13.41 o
  -6   6   7       14.60       17.88     31.88 o
  -5   6   7       13.26       -4.19     27.56 o
  -4   6   7       17.42       -9.93     24.11 o
  -3   6   7      102.69      107.30      7.54 o
  -2   6   7        1.72       -6.20      6.20 o
  -1   6   7       57.45       39.61      5.89 o
   0   6   7      304.44      328.38      8.98 o
   1   6   7      246.79      234.73      9.73 o
   2   6   7      193.78      176.76      7.60 o
   3   6   7       28.27       41.72      9.21 o
   4   6   7       28.70       12.21     25.53 o
   5   6   7      185.34      222.72     31.39 o
   6   6   7       47.24       59.13     31.51 o
   7   6   7       29.33       57.03     24.63 o
   8   6   7        1.29       19.39     10.95 o
   9   6   7        1.07       74.67     42.92 o
  -7   7   7       10.36      -36.38     36.38 o
  -6   7   7      101.79       97.06     35.83 o
  -5   7   7       15.37        7.03     29.72 o
  -4   7   7      104.00       95.51     28.18 o
  -3   7   7       23.84       -6.35     22.57 o
  -2   7   7        1.88       13.36      7.41 o
  -1   7   7      222.84      235.83      9.83 o
   0   7   7        8.78       14.32      8.99 o
   1   7   7        0.69       -3.16      7.98 o
   2   7   7       12.70        2.98      7.66 o
   3   7   7       10.65        4.91     16.89 o
   4   7   7      121.64      175.68     41.93 o
   5   7   7        9.49       -4.88     22.34 o
   6   7   7       36.14       43.87     23.70 o
   7   7   7        7.31        3.48     26.09 o
  -5   8   7        3.06      -31.69     31.69 o
  -4   8   7        7.21       18.44     29.91 o
  -3   8   7        2.85      -25.71     25.71 o
  -2   8   7        3.43        4.39      9.82 o
  -1   8   7       34.65       49.46     10.54 o
   0   8   7       32.43       38.81     10.47 o
   1   8   7       33.99       37.84     10.12 o
   2   8   7        9.32        4.02     12.06 o
   3   8   7        0.62      -15.29     27.07 o
   4   8   7        1.95        9.37     29.47 o
   5   8   7       27.83       16.54     31.45 o
 -12   0   8        1.41      -40.45     40.45 o
 -11   0   8       17.59        6.10     34.90 o
 -10   0   8       14.06       31.94     32.19 o
  -9   0   8      433.03      473.44     37.74 o
  -8   0   8     1405.54     1333.56     44.74 o
  -7   0   8     1338.19     1378.15     34.91 o
  -6   0   8     1657.13     1720.96     26.27 o
  -5   0   8       77.09       79.24      6.99 o
  -4   0   8      649.03      712.44     19.82 o
  -3   0   8     1661.01     1704.93     33.15 o
  -2   0   8    14227.33    13991.89    233.20 o
  -1   0   8       39.64       25.87      4.90 o
   0   0   8    24370.36    24162.56    400.33 o
   1   0   8     3006.48     2922.90     51.93 o
   2   0   8    12773.68    12943.26    174.88 o
   3   0   8     6636.35     6569.51     90.89 o
   4   0   8     6521.79     6771.53     72.82 o
   5   0   8     4808.89     4960.53     50.11 o
   6   0   8      316.33      300.25     10.06 o
   7   0   8       70.13       70.04      9.91 o
   8   0   8       61.41       87.70     11.73 o
   9   0   8       14.71        3.59     16.99 o
  10   0   8       33.20        3.15     18.52 o
  11   0   8        0.06       21.95     37.06 o
  12   0   8        0.08      -18.87     39.53 o
 -12   1   8        0.16      -27.88     27.88 o
 -11   1   8        4.74      -25.71     25.71 o
 -10   1   8        2.72      -19.24     21.80 o
  -9   1   8        0.89       -5.67     18.14 o
  -8   1   8       67.47       47.13     14.64 o
  -7   1   8       26.62       -6.42      9.33 o
  -6   1   8      426.81      417.62      9.52 o
  -5   1   8      790.15      807.61     11.45 o
  -4   1   8      887.92      881.11     10.38 o
  -3   1   8     7751.02     7914.27     70.71 o
  -2   1   8     2925.91     3055.97     28.50 o
  -1   1   8    42207.09    43517.47    506.60 o
   0   1   8    50245.34    52937.22    616.42 o
   1   1   8       33.98       49.88      7.95 o
   2   1   8       36.18       39.87      2.67 o
   3   1   8      129.24      118.62      3.59 o
   4   1   8     4623.72     4187.64     36.50 o
   5   1   8      538.70      556.23      8.61 o
   6   1   8      121.25      129.19      6.03 o
   7   1   8      152.83      146.16      7.50 o
   8   1   8        2.87       16.67     11.49 o
   9   1   8      336.78      307.46     17.34 o
  10   1   8        0.06       -6.58     16.29 o
  11   1   8       39.88       22.42     19.41 o
  12   1   8        8.92      -12.68     20.54 o
 -12   2   8        4.21      -11.50     40.14 o
 -11   2   8       22.64       15.20     22.06 o
 -10   2   8        0.23        4.46     15.21 o
  -9   2   8       28.86        1.93     13.80 o
  -8   2   8      140.09      149.70     10.29 o
  -7   2   8       76.41       77.14      8.01 o
  -6   2   8      425.04      465.25     11.81 o
  -5   2   8     1661.59     1651.97     19.72 o
  -4   2   8        3.58        5.12      3.98 o
  -3   2   8     2038.52     1911.04     19.21 o
  -2   2   8     2900.82     2893.25     24.09 o
  -1   2   8      805.89      840.82      8.63 o
   0   2   8     4866.11     5266.72     39.36 o
   1   2   8     3138.09     2904.52     23.90 o
   2   2   8     3945.15     3934.70     36.70 o
   3   2   8      254.26      254.18      5.97 o
   4   2   8      810.02      832.44     11.02 o
   5   2   8      603.07      613.51     10.23 o
   6   2   8     1356.87     1304.07     18.15 o
   7   2   8      174.44      175.70      9.22 o
   8   2   8      226.55      234.70     11.10 o
   9   2   8       33.25       43.94     14.07 o
  10   2   8        0.10        7.72     15.91 o
  11   2   8       51.48       54.23     20.98 o
 -11   3   8       47.28       60.14     18.48 o
 -10   3   8       48.14       38.59     28.44 o
  -9   3   8       93.15       97.80     10.84 o
  -8   3   8        5.12       -2.40      8.85 o
  -7   3   8        0.51       -3.15      7.70 o
  -6   3   8       23.77       23.73      6.66 o
  -5   3   8      378.88      400.27      9.37 o
  -4   3   8     1982.83     1904.80     18.90 o
  -3   3   8      252.83      285.83      5.97 o
  -2   3   8      263.13      272.33      5.64 o
  -1   3   8     1244.42     1296.08     12.32 o
   0   3   8     3056.43     2984.49     24.59 o
   1   3   8     3564.84     3543.46     32.81 o
   2   3   8      160.99      162.51      4.78 o
   3   3   8     4673.74     4531.48     39.41 o
   4   3   8      236.33      235.95      7.36 o
   5   3   8       33.39       42.61      5.93 o
   6   3   8      470.66      463.17     11.20 o
   7   3   8      131.14      135.41      9.11 o
   8   3   8      212.71      197.15     10.60 o
   9   3   8       35.64       22.30     10.60 o
  10   3   8        0.83       -8.87     16.12 o
  11   3   8       16.14        4.51     16.97 o
 -11   4   8       12.09       -6.97     24.14 o
 -10   4   8       51.12       41.26     13.43 o
  -9   4   8       26.04       39.74     11.88 o
  -8   4   8      141.90      140.16      9.97 o
  -7   4   8      159.87      154.59      9.73 o
  -6   4   8        3.74        6.76      6.57 o
  -5   4   8      485.51      507.22     10.30 o
  -4   4   8        2.64        1.20      6.04 o
  -3   4   8     3852.23     3883.56     43.65 o
  -2   4   8     1168.94     1124.40     11.96 o
  -1   4   8      464.34      463.48      6.98 o
   0   4   8        1.81       14.54      3.69 o
   1   4   8     2064.69     1923.19     19.49 o
   2   4   8     2209.16     2228.10     19.94 o
   3   4   8        4.43       15.80      4.47 o
   4   4   8       80.06       96.11      5.96 o
   5   4   8       36.30       64.70      6.43 o
   6   4   8      221.39      250.97      9.67 o
   7   4   8       44.74       47.08      8.40 o
   8   4   8        6.28       -0.11     10.78 o
   9   4   8        0.41      -11.90     11.90 o
  10   4   8        7.97        7.72     13.88 o
 -10   5   8        8.96       -1.46     14.23 o
  -9   5   8        5.44        1.18     12.21 o
  -8   5   8       71.79       92.30     14.72 o
  -7   5   8       22.89       15.31     11.98 o
  -6   5   8      271.88      273.31     28.95 o
  -5   5   8       48.52       38.83      7.99 o
  -4   5   8      211.03      214.20      9.01 o
  -3   5   8       99.08      118.26      6.73 o
  -2   5   8       15.52       18.82      6.49 o
  -1   5   8     1322.42     1278.46     16.14 o
   0   5   8      377.70      360.05      8.35 o
   1   5   8       14.30       14.21      5.23 o
   2   5   8       63.45       79.40      5.20 o
   3   5   8      160.54      156.26      8.31 o
   4   5   8     1436.59     1438.76     25.87 o
   5   5   8       47.68       60.12      7.98 o
   6   5   8       98.56      103.56      9.35 o
   7   5   8       25.14       57.27     18.49 o
   8   5   8        2.45        5.67     11.30 o
   9   5   8       56.24       85.61     13.81 o
  10   5   8        0.02       23.89     14.25 o
  -9   6   8        3.77       23.93     12.19 o
  -8   6   8        0.16      -18.23     18.23 o
  -7   6   8       65.04       54.60      9.94 o
  -6   6   8       40.69        0.00     29.17 o
  -5   6   8      113.20      111.49     28.12 o
  -4   6   8        4.69       16.89     15.05 o
  -3   6   8       34.77       23.42      7.15 o
  -2   6   8      860.52      863.09     14.04 o
  -1   6   8      229.06      254.37      8.26 o
   0   6   8      142.87      161.51      7.33 o
   1   6   8       42.09       41.36      7.24 o
   2   6   8       25.27       17.62      6.98 o
   3   6   8      448.04      433.43     16.17 o
   4   6   8       61.23       75.01     19.04 o
   5   6   8      201.93      219.62     23.51 o
   6   6   8        7.96       28.18     33.36 o
   7   6   8        0.37       -2.85      9.43 o
   8   6   8       39.14       60.87     11.32 o
  -7   7   8        0.02      -33.61     33.61 o
  -6   7   8        7.50      -16.90     34.04 o
  -5   7   8       20.35       -3.82     30.09 o
  -4   7   8       42.87       -0.68     26.51 o
  -3   7   8       14.71        3.96     14.98 o
  -2   7   8        1.59        1.40      8.22 o
  -1   7   8       74.46       71.31      8.62 o
   0   7   8       90.63       78.25     10.37 o
   1   7   8       11.74        2.72      8.21 o
   2   7   8        7.22       15.92      8.02 o
   3   7   8        4.68        3.45     23.92 o
   4   7   8       46.02       87.70     20.50 o
   5   7   8        9.35       15.31     25.34 o
   6   7   8        7.22       20.48     25.11 o
   7   7   8       12.50       -1.44     54.26 o
  -5   8   8       45.70       29.04     32.87 o
  -4   8   8       30.67       -6.23     29.97 o
  -3   8   8       78.12       60.06     26.64 o
  -2   8   8       19.34       22.92     10.23 o
  -1   8   8       10.65       16.49     10.51 o
   0   8   8       38.17       58.78     11.04 o
   1   8   8      166.10      182.65     11.60 o
   2   8   8      146.14      155.84     32.92 o
   3   8   8       48.34       34.47     28.73 o
   4   8   8       17.55       -7.34     30.95 o
   5   8   8       19.20       17.20     34.47 o
 -12   1   9        0.67      -28.10     28.10 o
 -11   1   9       27.86      -15.64     25.46 o
 -10   1   9       22.78      -11.41     23.26 o
  -9   1   9       81.13       39.78     16.38 o
  -8   1   9      157.17      179.75     16.24 o
  -7   1   9       19.76       11.93      7.45 o
  -6   1   9      311.95      319.27      8.73 o
  -5   1   9     1031.26     1026.65     13.40 o
  -4   1   9       76.24       59.63      4.16 o
  -3   1   9     1368.62     1229.88     13.57 o
  -2   1   9      131.48      143.83      4.48 o
  -1   1   9    27807.69    27850.16    367.92 o
   0   1   9      263.48      349.51     12.87 o
   1   1   9     9308.86     9408.88     90.47 o
   2   1   9      427.68      371.71      6.06 o
   3   1   9      848.97     1002.71     10.29 o
   4   1   9      130.83      142.50      4.65 o
   5   1   9      254.43      294.32      6.68 o
   6   1   9      101.30      109.17      8.56 o
   7   1   9      122.09      135.70      8.04 o
   8   1   9      246.88      233.68     14.52 o
   9   1   9        0.21        2.68     13.13 o
  10   1   9        0.45       17.88     17.86 o
  11   1   9       13.81       23.59     20.55 o
  12   1   9        7.81       -4.36     20.94 o
 -12   2   9       17.81      -13.62     27.95 o
 -11   2   9        7.75      -16.15     20.05 o
 -10   2   9        7.71       -8.20     18.45 o
  -9   2   9       29.99       25.24     13.74 o
  -8   2   9        3.04        1.13      8.87 o
  -7   2   9       74.17       97.95      8.93 o
  -6   2   9      110.29      103.61      7.25 o
  -5   2   9       24.17       26.69      5.09 o
  -4   2   9        0.88        2.86      4.09 o
  -3   2   9      282.06      265.05      5.97 o
  -2   2   9      104.70      128.16      3.78 o
  -1   2   9      761.59      754.58      8.24 o
   0   2   9      339.13      356.95      4.81 o
   1   2   9       99.49       87.48      4.73 o
   2   2   9     1434.51     1448.55     15.66 o
   3   2   9      584.76      606.69      8.46 o
   4   2   9       46.24       61.52      4.69 o
   5   2   9      571.69      563.55      9.97 o
   6   2   9      351.78      382.45     10.42 o
   7   2   9      208.22      222.84      9.72 o
   8   2   9      523.33      492.78     13.88 o
   9   2   9       29.01       30.44     14.37 o
  10   2   9       57.42       26.92     14.36 o
  11   2   9       34.35       87.89     23.52 o
 -11   3   9       62.41       49.02     18.12 o
 -10   3   9       30.22        9.57     17.99 o
  -9   3   9       14.32       19.99     10.34 o
  -8   3   9       67.64       64.69      9.38 o
  -7   3   9        1.74        6.69      7.65 o
  -6   3   9       42.91       47.76      7.12 o
  -5   3   9        1.09        2.84      4.94 o
  -4   3   9      256.68      255.06      6.54 o
  -3   3   9        1.17       -2.62      3.67 o
  -2   3   9       52.59       64.62      3.87 o
  -1   3   9     1441.19     1336.35     11.97 o
   0   3   9       61.33       74.04      3.36 o
   1   3   9      768.74      755.92      9.77 o
   2   3   9       44.83       28.36      3.91 o
   3   3   9      461.32      495.07      7.89 o
   4   3   9      218.01      210.69      7.29 o
   5   3   9        2.26        2.15      6.61 o
   6   3   9       81.30       80.23      8.16 o
   7   3   9       31.54       13.96      8.06 o
   8   3   9        0.36        0.84      9.25 o
   9   3   9        6.02        6.00     10.59 o
  10   3   9        5.18       -8.99     14.79 o
  11   3   9        3.75        5.06     17.04 o
 -11   4   9       19.64       54.90     25.02 o
 -10   4   9       34.56       35.88     13.60 o
  -9   4   9       45.75       85.27     12.59 o
  -8   4   9        7.20        2.13      8.96 o
  -7   4   9      107.03      139.58      8.87 o
  -6   4   9      269.72      273.41      9.32 o
  -5   4   9      254.39      249.16      7.42 o
  -4   4   9      409.11      399.51      9.28 o
  -3   4   9      135.72      136.17      6.57 o
  -2   4   9     1100.17     1023.80     11.68 o
  -1   4   9      976.04      951.84     11.74 o
   0   4   9      840.12      811.34     10.55 o
   1   4   9      427.84      392.48      7.48 o
   2   4   9        4.62       -1.16      4.27 o
   3   4   9      878.72      789.50     10.27 o
   4   4   9        8.59        5.77      6.37 o
   5   4   9      507.11      466.76     11.22 o
   6   4   9       41.81       49.66      7.46 o
   7   4   9       21.97       11.50     10.12 o
   8   4   9       49.89       52.61     10.91 o
   9   4   9       14.53       12.78     12.20 o
  10   4   9       27.01       40.40     13.54 o
 -10   5   9        1.50       20.48     23.22 o
  -9   5   9        7.83       -3.61     12.68 o
  -8   5   9       26.96       22.40     17.19 o
  -7   5   9        7.28        7.74      9.94 o
  -6   5   9      311.93      279.07     15.34 o
  -5   5   9        9.00       17.91      6.44 o
  -4   5   9     1381.32     1217.11     24.64 o
  -3   5   9      160.71      161.29      6.57 o
  -2   5   9       59.71       56.39      5.74 o
  -1   5   9     1021.25      989.98     13.88 o
   0   5   9      205.58      201.19      6.98 o
   1   5   9      704.29      711.28     11.28 o
   2   5   9      261.64      288.04      7.66 o
   3   5   9        2.69       -2.37      6.43 o
   4   5   9      726.58      739.51     24.07 o
   5   5   9       95.11      116.05     10.47 o
   6   5   9       72.56       72.64      9.39 o
   7   5   9      109.72      152.04     15.90 o
   8   5   9       35.04       35.63     11.93 o
   9   5   9      101.75      129.15     15.20 o
  10   5   9        5.99      -14.98     41.81 o
  -9   6   9       23.67       29.90     22.05 o
  -8   6   9        0.02      -10.97     10.97 o
  -7   6   9        1.32      -16.51     17.35 o
  -6   6   9       90.26       77.31      9.27 o
  -5   6   9       27.27       40.96      7.76 o
  -4   6   9      238.90      240.93     17.66 o
  -3   6   9      116.51      115.55      8.38 o
  -2   6   9       51.99       46.55      7.60 o
  -1   6   9        1.79        1.94      6.44 o
   0   6   9        4.30        1.64      6.30 o
   1   6   9       34.10       18.10      7.24 o
   2   6   9       12.92       12.71      7.18 o
   3   6   9       54.96       69.79      9.25 o
   4   6   9        0.48      -16.87     16.87 o
   5   6   9        4.01        2.00     19.27 o
   6   6   9        5.82       -8.19     21.26 o
   7   6   9       34.95       24.77      9.86 o
   8   6   9       12.19        1.06     19.99 o
  -7   7   9        0.08       -9.56     37.24 o
  -6   7   9       12.03        9.06     34.41 o
  -5   7   9        4.99      -29.17     29.17 o
  -4   7   9        2.10      -25.59     25.59 o
  -3   7   9       86.06       93.88     10.26 o
  -2   7   9        6.89        6.00      8.42 o
  -1   7   9       14.72        7.33      8.22 o
   0   7   9      129.31      137.91     10.31 o
   1   7   9       30.98       34.91      8.55 o
   2   7   9      426.22      428.25     12.51 o
   3   7   9       63.40       50.19     27.07 o
   4   7   9       71.73       33.79     28.61 o
   5   7   9        3.54       22.58     22.46 o
   6   7   9        0.04       19.52     25.04 o
   7   7   9       14.03       14.74     27.90 o
  -5   8   9       10.34       19.05     32.93 o
  -4   8   9       12.57       -6.54     29.84 o
  -3   8   9       58.62       60.74     27.19 o
  -2   8   9        2.82       15.72     13.48 o
  -1   8   9       16.66       16.86     10.73 o
   0   8   9        0.87      -10.21     10.21 o
   1   8   9       41.80       41.34     10.71 o
   2   8   9        1.92       -4.56     10.33 o
   3   8   9       30.73       55.68     29.23 o
   4   8   9        3.96      -31.45     31.45 o
 -12   0  10       13.06      -13.38     39.77 o
 -11   0  10       39.90      -34.78     34.78 o
 -10   0  10      149.70       84.97     33.85 o
  -9   0  10        0.29       17.14     29.04 o
  -8   0  10     1034.69     1047.81     33.59 o
  -7   0  10      517.55      592.71     23.76 o
  -6   0  10     1091.01     1109.32     19.86 o
  -5   0  10       66.03       57.84      6.75 o
  -4   0  10      429.78      343.13     13.99 o
  -3   0  10     2430.95     2388.94     50.66 o
  -2   0  10      647.39      687.43     17.94 o
  -1   0  10     2824.87     2707.97     49.63 o
   0   0  10     6791.46     7018.89    120.60 o
   1   0  10    26995.47    26612.79    440.68 o
   2   0  10     1453.65     1412.18     27.59 o
   3   0  10     5918.00     5788.97     81.11 o
   4   0  10       33.11       46.66      5.80 o
   5   0  10       39.46       47.55      6.10 o
   6   0  10     1152.77     1123.74     20.46 o
   7   0  10      473.05      424.89     14.20 o
   8   0  10      300.84      351.82     14.96 o
   9   0  10       15.30       -8.72     20.56 o
  10   0  10        0.31       14.66     18.45 o
  11   0  10       24.20       28.55     36.32 o
  12   0  10        0.11      -23.92     40.33 o
 -12   1  10       22.73       29.96     59.29 o
 -11   1  10       11.93        1.54     26.06 o
 -10   1  10       51.33       28.06     23.79 o
  -9   1  10        4.91      -15.97     15.97 o
  -8   1  10       92.34       82.98     15.12 o
  -7   1  10      191.49      213.50      9.42 o
  -6   1  10        3.39        0.84      6.11 o
  -5   1  10     4417.96     4516.28     46.47 o
  -4   1  10     1764.48     1837.04     18.10 o
  -3   1  10     2830.26     2787.95     29.17 o
  -2   1  10     5350.60     5487.58     54.00 o
  -1   1  10    11298.01    11422.32    135.79 o
   0   1  10     5922.78     6102.02     74.49 o
   1   1  10      156.22      226.81     13.40 o
   2   1  10     4210.38     4234.68     39.09 o
   3   1  10     2546.16     2322.99     21.44 o
   4   1  10      697.48      733.15     11.18 o
   5   1  10      952.58     1075.24     12.14 o
   6   1  10       10.80       17.54      5.25 o
   7   1  10      852.06      809.52     15.22 o
   8   1  10      189.51      172.20      9.99 o
   9   1  10       52.76       60.23     12.85 o
  10   1  10        2.23       34.92     17.92 o
  11   1  10        9.82       34.76     19.71 o
  12   1  10       13.81        7.65     21.41 o
 -12   2  10       10.04       11.05     27.85 o
 -11   2  10        1.99      -20.58     24.66 o
 -10   2  10       33.62       33.99     18.90 o
  -9   2  10       21.87       39.30     18.46 o
  -8   2  10       42.51       30.78      9.30 o
  -7   2  10      636.83      644.73     13.91 o
  -6   2  10       88.10       91.26      7.33 o
  -5   2  10      138.71      152.95      5.73 o
  -4   2  10     1041.69     1088.70     13.24 o
  -3   2  10     5487.44     5434.41     49.79 o
  -2   2  10     2889.26     2692.29     24.42 o
  -1   2  10     1185.03     1326.07     12.65 o
   0   2  10     1309.12     1279.82     12.12 o
   1   2  10     7136.70     7368.65     61.70 o
   2   2  10     8695.71     8808.86     85.41 o
   3   2  10       10.48       14.61      3.86 o
   4   2  10     1492.10     1472.06     15.70 o
   5   2  10      281.31      290.50      7.58 o
   6   2  10       96.92      108.07      7.85 o
   7   2  10       76.29       61.38      8.49 o
   8   2  10       26.42       58.22     10.34 o
   9   2  10       12.89       14.92     12.77 o
  10   2  10        9.53       11.97     14.92 o
  11   2  10        0.02        5.68     20.74 o
 -11   3  10       20.65       -5.04     20.54 o
 -10   3  10       29.32       37.17     16.36 o
  -9   3  10        2.08       -4.28     10.23 o
  -8   3  10      101.88      122.24     10.18 o
  -7   3  10       35.32       41.45      8.03 o
  -6   3  10      247.24      263.66      9.07 o
  -5   3  10       18.47       21.91      5.30 o
  -4   3  10      456.51      476.10      8.56 o
  -3   3  10     1270.52     1338.20     13.66 o
  -2   3  10      917.84      904.54     10.17 o
  -1   3  10     7319.44     7678.09     57.36 o
   0   3  10     1642.45     1684.12     15.31 o
   1   3  10      154.92      203.36      4.76 o
   2   3  10        8.77       10.02      2.64 o
   3   3  10     1259.37     1216.85     13.01 o
   4   3  10     4225.60     4094.46     39.42 o
   5   3  10        2.80       12.42      6.15 o
   6   3  10      338.17      331.08     10.45 o
   7   3  10      109.93      115.78     10.91 o
   8   3  10       40.64       49.74      9.86 o
   9   3  10      199.23      190.36     13.06 o
  10   3  10       29.27       27.44     15.40 o
  11   3  10        6.66      -12.80     16.93 o
 -11   4  10        8.67       -0.20     24.66 o
 -10   4  10       18.96       40.16     14.08 o
  -9   4  10        5.23       -8.47     13.68 o
  -8   4  10       15.37       11.11      9.12 o
  -7   4  10       44.90       65.85      8.44 o
  -6   4  10        1.46       -0.99      7.97 o
  -5   4  10      102.63       93.86      6.81 o
  -4   4  10       12.86       12.45      5.96 o
  -3   4  10      629.72      592.18      9.21 o
  -2   4  10     2166.54     2056.60     20.27 o
  -1   4  10       21.91       21.91      4.30 o
   0   4  10      274.03      267.12      6.80 o
   1   4  10      898.70      942.49     11.85 o
   2   4  10      893.60      893.94     11.99 o
   3   4  10      203.11      214.95      6.71 o
   4   4  10      255.92      268.99      8.07 o
   5   4  10      297.73      310.85     11.94 o
   6   4  10        3.24        7.13      7.43 o
   7   4  10      112.29      120.79      9.32 o
   8   4  10        0.33       13.39      9.36 o
   9   4  10      106.02      106.38     13.05 o
  10   4  10       61.36       53.06     19.54 o
 -10   5  10      103.41      104.77     15.73 o
  -9   5  10        1.08       11.43     12.81 o
  -8   5  10       19.25        9.32     11.58 o
  -7   5  10      111.96      128.66     11.45 o
  -6   5  10        0.39       -2.35      9.05 o
  -5   5  10      571.54      552.88     13.58 o
  -4   5  10       17.41       17.80      7.93 o
  -3   5  10        0.23        0.68      5.58 o
  -2   5  10      511.00      476.52     10.41 o
  -1   5  10      660.75      637.82     11.16 o
   0   5  10     2404.18     2336.01     25.67 o
   1   5  10       28.95       30.10      5.60 o
   2   5  10      676.15      678.90     11.31 o
   3   5  10      159.55      165.04     11.91 o
   4   5  10       92.56      107.82      8.33 o
   5   5  10       78.32       81.31      8.64 o
   6   5  10       22.66       37.08      8.94 o
   7   5  10       79.41      114.08     10.81 o
   8   5  10        0.47      -11.44     11.44 o
   9   5  10        2.31       23.67     12.99 o
  -9   6  10       26.78       15.71     12.94 o
  -8   6  10       13.80       17.14     11.55 o
  -7   6  10       28.17        7.90     16.35 o
  -6   6  10       20.66       22.66      9.52 o
  -5   6  10       98.41       76.61      8.96 o
  -4   6  10      160.85      162.89     10.02 o
  -3   6  10      322.83      307.80     16.90 o
  -2   6  10       15.63        4.73      7.46 o
  -1   6  10      162.23      179.32      8.01 o
   0   6  10       30.48       39.15      6.67 o
   1   6  10     1233.92     1245.18     30.96 o
   2   6  10      295.27      286.32     11.15 o
   3   6  10      164.28      178.30     10.29 o
   4   6  10        1.56        9.25      7.29 o
   5   6  10        2.53       20.42     10.20 o
   6   6  10      326.09      310.27     16.75 o
   7   6  10        0.33       15.91     10.27 o
   8   6  10       75.28       57.27     18.46 o
  -7   7  10        4.56       18.25     38.48 o
  -6   7  10        0.90       -2.28     32.00 o
  -5   7  10        1.56      -30.03     30.03 o
  -4   7  10       41.99       44.95     27.99 o
  -3   7  10        0.59       -1.28      9.75 o
  -2   7  10       77.13       81.70      9.27 o
  -1   7  10       37.25       29.39      8.64 o
   0   7  10       92.89      121.40     10.27 o
   1   7  10      163.80      183.62      9.82 o
   2   7  10       23.04       25.22      9.53 o
   3   7  10      249.36      222.58     15.35 o
   4   7  10       33.86        9.00     28.18 o
   5   7  10        6.16       46.74     32.62 o
   6   7  10        0.07        3.13     25.34 o
   7   7  10        0.19       34.36     28.07 o
  -5   8  10        0.49      -27.93     31.51 o
  -4   8  10       29.49       24.05     28.67 o
  -3   8  10       58.17       50.32     27.81 o
  -2   8  10      127.82      162.81     24.36 o
  -1   8  10       70.03      103.18     12.83 o
   0   8  10       57.76       73.22     11.33 o
   1   8  10       11.23        8.25     11.29 o
   2   8  10       16.06       25.50     11.07 o
   3   8  10       41.96       47.91     29.78 o
   4   8  10       29.80       17.08     31.45 o
 -12   1  11       21.73        7.95     28.06 o
 -11   1  11       98.08      113.21     28.62 o
 -10   1  11       13.41       21.19     23.39 o
  -9   1  11       19.18       16.84     16.24 o
  -8   1  11        0.80        4.63     14.04 o
  -7   1  11      375.46      410.21     13.03 o
  -6   1  11       34.83       35.04      6.73 o
  -5   1  11        3.50       11.51      5.47 o
  -4   1  11       11.95       12.58      4.65 o
  -3   1  11     1174.49     1247.95     15.25 o
  -2   1  11      524.08      585.27      9.17 o
  -1   1  11     3236.27     3204.26     41.27 o
   0   1  11     1331.06     1542.49     22.40 o
   1   1  11     1180.44     1253.50     15.34 o
   2   1  11        9.57       30.87      3.49 o
   3   1  11       86.98       91.38      4.19 o
   4   1  11        6.18       17.82      4.03 o
   5   1  11       61.38       50.85      5.19 o
   6   1  11      258.87      235.59      7.03 o
   7   1  11       97.09      121.49      8.93 o
   8   1  11       15.13        4.74      8.62 o
   9   1  11       15.63       17.01     12.49 o
  10   1  11       49.88       37.37     23.18 o
  11   1  11        1.79       21.61     20.16 o
 -12   2  11       19.27      -28.87     28.87 o
 -11   2  11       23.68       -8.28     25.45 o
 -10   2  11        0.43      -10.26     18.36 o
  -9   2  11      106.61      109.73     17.73 o
  -8   2  11       49.15       64.21      9.31 o
  -7   2  11      132.70      131.36      9.00 o
  -6   2  11      309.01      356.11     10.34 o
  -5   2  11        0.86        2.93      4.68 o
  -4   2  11     1015.40     1098.74     13.49 o
  -3   2  11      756.32      763.26     10.33 o
  -2   2  11      459.81      469.89      6.96 o
  -1   2  11      826.19      729.89      8.63 o
   0   2  11       31.18       45.76      3.47 o
   1   2  11      253.21      299.19      8.77 o
   2   2  11     1163.91     1262.60     15.90 o
   3   2  11      174.88      203.14      5.97 o
   4   2  11      639.61      673.45      9.99 o
   5   2  11       24.31       37.87      5.96 o
   6   2  11      542.90      536.25     13.11 o
   7   2  11        0.11        2.29      7.54 o
   8   2  11      173.98      162.82     11.25 o
   9   2  11       11.87       36.27     13.91 o
  10   2  11        0.50        5.09     14.91 o
  11   2  11      129.43      188.82     31.63 o
 -11   3  11       11.10      -20.34     23.41 o
 -10   3  11        0.01       12.16     17.29 o
  -9   3  11        0.00      -10.31     10.31 o
  -8   3  11       36.29       32.52      9.40 o
  -7   3  11       32.98       27.42      8.21 o
  -6   3  11        0.14       14.94      7.32 o
  -5   3  11       37.53       45.38      6.46 o
  -4   3  11      165.83      190.39      7.01 o
  -3   3  11       51.43       68.30      4.39 o
  -2   3  11        1.35        1.13      4.15 o
  -1   3  11       42.35       55.76      3.79 o
   0   3  11        0.34        1.28      3.25 o
   1   3  11      804.76      920.95     10.11 o
   2   3  11      156.39      161.37      5.32 o
   3   3  11        0.34        7.17      4.39 o
   4   3  11      724.71      713.59     11.61 o
   5   3  11      193.43      198.17      7.58 o
   6   3  11      766.58      701.55     12.86 o
   7   3  11      183.81      183.80      9.33 o
   8   3  11        3.65        0.50      8.94 o
   9   3  11        8.19       -3.16     11.81 o
  10   3  11        0.96      -13.01     26.09 o
  11   3  11        0.13       -5.70     17.23 o
 -11   4  11       54.27       81.70     25.70 o
 -10   4  11       10.43       16.61     14.57 o
  -9   4  11       43.75       21.05     14.75 o
  -8   4  11       65.67       68.05      9.75 o
  -7   4  11        0.01       -0.22      8.15 o
  -6   4  11      192.56      187.67      8.73 o
  -5   4  11       81.87       88.62      7.12 o
  -4   4  11      419.47      402.85     10.19 o
  -3   4  11      134.09      160.77      6.70 o
  -2   4  11       21.31       45.93      6.51 o
  -1   4  11      358.88      372.42      7.56 o
   0   4  11      189.28      204.50      6.09 o
   1   4  11     1193.26     1233.79     14.52 o
   2   4  11        0.13        2.99      4.99 o
   3   4  11      859.83      851.34     11.85 o
   4   4  11        9.43        6.45      5.93 o
   5   4  11       99.23      109.43      7.43 o
   6   4  11      116.95      128.62      8.11 o
   7   4  11        6.25        9.56      8.21 o
   8   4  11      182.35      181.75     10.90 o
   9   4  11       31.47       56.66     17.02 o
  10   4  11       47.51       70.57     17.03 o
 -10   5  11       82.79       91.93     26.78 o
  -9   5  11       18.85        8.43     13.41 o
  -8   5  11       49.80       59.64     12.12 o
  -7   5  11      102.04      116.74     11.59 o
  -6   5  11       16.73        6.23      9.60 o
  -5   5  11      407.09      381.84     18.32 o
  -4   5  11       17.12       14.18     22.06 o
  -3   5  11      980.63      933.49     14.44 o
  -2   5  11      214.72      230.29      8.09 o
  -1   5  11       19.61       20.23      5.96 o
   0   5  11      382.32      382.23      9.76 o
   1   5  11      382.62      367.66      9.12 o
   2   5  11      684.13      671.82     11.63 o
   3   5  11      116.43      108.02      9.78 o
   4   5  11       57.99       58.87      8.26 o
   5   5  11      210.69      213.07     13.80 o
   6   5  11       97.14      104.18      9.88 o
   7   5  11      109.20      129.87     11.31 o
   8   5  11       58.71       42.19     15.85 o
   9   5  11       12.12       22.43     13.76 o
  -9   6  11        8.27       -1.44     12.99 o
  -8   6  11       50.31       29.39     12.07 o
  -7   6  11        3.93      -11.00     11.00 o
  -6   6  11      188.11      158.36     15.85 o
  -5   6  11       64.68       67.61      7.75 o
  -4   6  11        1.12       -2.59      9.06 o
  -3   6  11       91.36       85.04     10.49 o
  -2   6  11       13.43       17.20      8.32 o
  -1   6  11       71.05       88.16      7.67 o
   0   6  11       21.49       24.30      6.87 o
   1   6  11       95.45       86.34      7.27 o
   2   6  11      105.92       93.53      8.51 o
   3   6  11       87.08       82.25      9.62 o
   4   6  11       29.96       56.20     11.42 o
   5   6  11       25.31       37.32     14.61 o
   6   6  11        0.71       17.01     14.59 o
   7   6  11       20.70       -1.63     15.20 o
   8   6  11        1.80        6.95     11.98 o
  -7   7  11        5.07      -10.98     37.86 o
  -6   7  11       11.39       -7.71     34.35 o
  -5   7  11        0.97      -30.09     30.09 o
  -4   7  11       11.99       10.28     11.37 o
  -3   7  11        1.63       -5.61     10.44 o
  -2   7  11       84.94       78.02      9.43 o
  -1   7  11       23.04       23.99      8.79 o
   0   7  11      105.19      117.76      9.63 o
   1   7  11       95.34      116.98      9.63 o
   2   7  11       23.14       22.50      9.66 o
   3   7  11        1.21       -8.98     10.22 o
   4   7  11       29.05       43.35     30.28 o
   5   7  11       31.13       20.72     32.37 o
   6   7  11        1.01      -34.04     34.04 o
   7   7  11       16.00      -21.09     38.54 o
  -5   8  11        1.58       22.51     34.72 o
  -4   8  11        3.50       15.97     28.61 o
  -3   8  11       15.57       26.88     10.54 o
  -2   8  11       26.17       55.55     12.83 o
  -1   8  11       70.69       75.64     11.86 o
   0   8  11        1.07        0.59     10.76 o
   1   8  11        0.86       -4.01     10.87 o
   2   8  11        7.94        4.14     11.40 o
   3   8  11       11.32       -6.10     28.80 o
   4   8  11       22.82       10.91     31.69 o
 -12   0  12       29.91       40.27     40.20 o
 -11   0  12        0.27      -35.46     35.46 o
 -10   0  12       18.62       -7.09     32.93 o
  -9   0  12      536.32      518.76     42.30 o
  -8   0  12     1292.12     1434.04     39.79 o
  -7   0  12       19.70       26.75     14.84 o
  -6   0  12      563.95      539.12     21.11 o
  -5   0  12      475.16      461.26     14.99 o
  -4   0  12     4201.27     4320.99    117.28 o
  -3   0  12    13969.21    13918.55    233.92 o
  -2   0  12     2460.28     2315.71     43.96 o
  -1   0  12     5089.12     5020.02     88.55 o
   0   0  12     8969.83     8892.35    152.32 o
   1   0  12       71.18       84.61     11.68 o
   2   0  12     2502.49     2340.41     44.56 o
   3   0  12       15.35       19.35      6.56 o
   4   0  12     1618.15     1421.03     19.16 o
   5   0  12      758.00      796.82     14.02 o
   6   0  12       64.00       74.67     10.80 o
   7   0  12        0.82        3.32     10.87 o
   8   0  12      333.59      330.29     17.10 o
   9   0  12      100.45       58.53     19.14 o
  10   0  12       15.20       -1.50     18.99 o
  11   0  12       35.46      -25.47     37.12 o
 -12   1  12        6.61       10.03     29.18 o
 -11   1  12        0.02      -13.78     26.48 o
 -10   1  12       29.05       16.09     23.14 o
  -9   1  12      127.74      142.58     28.87 o
  -8   1  12      196.25      160.36     16.30 o
  -7   1  12      375.55      379.58     12.70 o
  -6   1  12      380.41      379.23     10.38 o
  -5   1  12       53.44       61.62      5.88 o
  -4   1  12      398.62      389.46      8.55 o
  -3   1  12        1.00        9.82      4.17 o
  -2   1  12     6879.49     6941.50     68.07 o
  -1   1  12     2567.28     2558.54     34.30 o
   0   1  12      166.98      151.31      7.03 o
   1   1  12      543.05      580.98      9.68 o
   2   1  12      878.36      831.70     10.58 o
   3   1  12     7126.11     7315.38     61.91 o
   4   1  12     1097.65     1109.93     12.83 o
   5   1  12      448.17      442.77      8.53 o
   6   1  12       39.43       38.07      5.65 o
   7   1  12       14.67       30.10      8.23 o
   8   1  12      108.81      130.48     13.17 o
   9   1  12        0.18       -1.82     12.43 o
  10   1  12       20.19       10.73     18.59 o
  11   1  12        0.45        2.33     20.38 o
 -12   2  12       36.19       30.56     42.82 o
 -11   2  12        0.15      -13.49     25.66 o
 -10   2  12       38.52       27.76     19.28 o
  -9   2  12       27.64       12.93     16.58 o
  -8   2  12        1.00       15.09     11.28 o
  -7   2  12       37.50       40.94      8.04 o
  -6   2  12      108.40      114.63      7.82 o
  -5   2  12      212.56      193.94      6.36 o
  -4   2  12       50.28       74.07      5.14 o
  -3   2  12     1975.74     1986.17     22.66 o
  -2   2  12     3193.09     3206.99     27.34 o
  -1   2  12       28.97       45.90      4.33 o
   0   2  12     2309.86     2421.71     22.58 o
   1   2  12     9262.85     9200.11     68.37 o
   2   2  12     1182.80     1386.49     17.25 o
   3   2  12        2.89        5.36      4.45 o
   4   2  12      788.05      812.52     11.18 o
   5   2  12      957.84      935.62     14.20 o
   6   2  12      596.02      585.14     11.97 o
   7   2  12       30.45       36.00      8.21 o
   8   2  12      213.25      188.22     13.41 o
   9   2  12       14.83        9.56     13.30 o
  10   2  12       16.09       20.84     15.25 o
  11   2  12        1.33       -5.84     21.27 o
 -11   3  12        5.54      -13.69     21.23 o
 -10   3  12       47.06       22.88     19.41 o
  -9   3  12       30.36       52.79     12.20 o
  -8   3  12        0.32        0.84      9.18 o
  -7   3  12      189.92      199.49      9.90 o
  -6   3  12      214.49      239.34      9.13 o
  -5   3  12     1586.60     1519.90     19.69 o
  -4   3  12        7.69       26.87      5.98 o
  -3   3  12      480.73      447.11      7.60 o
  -2   3  12      108.46      117.80      4.75 o
  -1   3  12     2914.02     2825.82     24.51 o
   0   3  12     1565.82     1557.79     17.59 o
   1   3  12      791.03      827.14     10.39 o
   2   3  12     3222.49     3327.06     39.28 o
   3   3  12     2011.62     1939.60     22.89 o
   4   3  12      125.86      186.28      7.16 o
   5   3  12       23.49       29.85      6.61 o
   6   3  12      171.90      188.25      9.67 o
   7   3  12      328.11      350.89     11.24 o
   8   3  12       41.27       44.67      9.67 o
   9   3  12        0.02        8.72     14.28 o
  10   3  12       47.40       53.43     16.29 o
  11   3  12        0.49      -17.32     17.32 o
 -11   4  12       37.84       61.65     24.64 o
 -10   4  12        1.89       -1.61     13.63 o
  -9   4  12        1.91        4.53     10.61 o
  -8   4  12        3.57        3.64      9.41 o
  -7   4  12      145.75      160.04      9.62 o
  -6   4  12       88.41       97.78      8.33 o
  -5   4  12       20.95       18.94      6.92 o
  -4   4  12     1041.45     1016.85     15.32 o
  -3   4  12     1296.38     1273.63     17.70 o
  -2   4  12      588.35      579.00      9.71 o
  -1   4  12      235.76      258.11      6.99 o
   0   4  12     2662.58     2657.76     28.44 o
   1   4  12     1125.08     1059.27     13.45 o
   2   4  12      102.60       92.52      7.22 o
   3   4  12       86.64       83.04      6.40 o
   4   4  12       41.10       48.03      6.54 o
   5   4  12       41.09       48.74      7.01 o
   6   4  12      149.44      154.16      8.72 o
   7   4  12      130.31      138.62      9.48 o
   8   4  12       26.06       27.21     10.05 o
   9   4  12       13.75       10.70     12.63 o
  10   4  12        2.73        0.11     17.08 o
 -10   5  12        2.74       18.00     15.12 o
  -9   5  12       29.73       56.92     14.05 o
  -8   5  12       17.53       13.27     12.37 o
  -7   5  12       65.71       94.71     11.77 o
  -6   5  12        1.70       -2.87     10.11 o
  -5   5  12       87.35      102.19     13.57 o
  -4   5  12      526.34      483.43     15.81 o
  -3   5  12       15.81       23.03      7.44 o
  -2   5  12     1132.71     1153.24     16.43 o
  -1   5  12      992.59      990.96     14.61 o
   0   5  12      301.40      294.35      8.61 o
   1   5  12      101.99      104.87      6.64 o
   2   5  12      611.39      580.66     11.24 o
   3   5  12      415.16      397.10     13.47 o
   4   5  12      154.02      156.59     11.48 o
   5   5  12       31.99       45.15      8.73 o
   6   5  12       47.74       59.46      9.81 o
   7   5  12        0.44       25.33     11.74 o
   8   5  12       34.77       16.10     12.11 o
   9   5  12       28.32       54.63     13.85 o
  -9   6  12       27.58       25.55     14.55 o
  -8   6  12       24.04       27.77     14.88 o
  -7   6  12        2.75      -10.05     11.42 o
  -6   6  12        0.49        8.54     10.50 o
  -5   6  12       24.02       32.09      9.81 o
  -4   6  12        5.40       18.41     10.30 o
  -3   6  12      530.10      485.18     16.52 o
  -2   6  12      109.77      111.13      8.84 o
  -1   6  12      215.37      199.58      8.53 o
   0   6  12       83.96       89.12      7.45 o
   1   6  12      102.98      101.45      7.49 o
   2   6  12      315.80      329.36     14.99 o
   3   6  12        9.36        7.69      9.61 o
   4   6  12      451.79      461.69     29.16 o
   5   6  12       59.75       79.39     11.27 o
   6   6  12       21.75       11.86     10.31 o
   7   6  12       19.22       20.50     11.34 o
   8   6  12        0.44       15.03     12.23 o
  -7   7  12        3.11       -2.65     39.16 o
  -6   7  12        3.02       27.62     35.46 o
  -5   7  12        5.03       -3.52     13.94 o
  -4   7  12       15.34       13.95     11.89 o
  -3   7  12        0.28        3.30     11.43 o
  -2   7  12       61.23       75.23      9.76 o
  -1   7  12      180.41      178.86     10.26 o
   0   7  12       49.38       66.49      9.38 o
   1   7  12       66.12       61.28      9.53 o
   2   7  12      203.54      199.51     18.80 o
   3   7  12       29.97       -1.30      9.98 o
   4   7  12        1.70       -2.16     29.47 o
   5   7  12        0.04      -14.31     31.20 o
   6   7  12        3.13      -35.39     35.39 o
  -4   8  12       38.69       -1.66     30.40 o
  -3   8  12        4.52        5.95     11.29 o
  -2   8  12        1.66        3.64     12.78 o
  -1   8  12        0.71       11.00     11.26 o
   0   8  12       83.36       73.73     11.78 o
   1   8  12       41.42       51.14     11.58 o
   2   8  12        3.23       -8.41     12.01 o
   3   8  12       11.77      -10.91     29.35 o
   4   8  12        1.11       18.31     32.50 o
 -12   1  13       25.10       37.30     43.53 o
 -11   1  13       26.64       38.96     28.36 o
 -10   1  13        4.56       46.02     30.03 o
  -9   1  13       73.81       71.82     17.93 o
  -8   1  13        8.88       -4.93     14.04 o
  -7   1  13      374.45      388.98     15.02 o
  -6   1  13        9.20       11.21      6.58 o
  -5   1  13      217.38      271.53      7.75 o
  -4   1  13      348.12      352.01      8.82 o
  -3   1  13      522.88      619.71     10.31 o
  -2   1  13      167.57      147.14      5.61 o
  -1   1  13     1294.84     1421.84     21.68 o
   0   1  13     1567.04     1653.14     24.59 o
   1   1  13       31.03       76.06      4.98 o
   2   1  13      473.66      520.24      8.32 o
   3   1  13      356.91      336.80      7.19 o
   4   1  13        0.99        8.61      4.58 o
   5   1  13      191.55      197.85      8.33 o
   6   1  13       45.42       61.48      6.24 o
   7   1  13      591.51      527.72     14.06 o
   8   1  13      150.01      174.43     11.31 o
   9   1  13       27.61        1.78     13.66 o
  10   1  13      103.13      101.19     19.27 o
  11   1  13       25.92       26.40     20.77 o
 -12   2  13        5.06        9.62     28.43 o
 -11   2  13       13.49      -26.06     26.06 o
 -10   2  13       87.00       94.77     27.15 o
  -9   2  13       13.25      -16.42     16.42 o
  -8   2  13      155.95      164.43     13.55 o
  -7   2  13       27.68       35.30      8.37 o
  -6   2  13      135.61      146.13      8.40 o
  -5   2  13      538.30      542.84     10.24 o
  -4   2  13      122.23      160.13      6.48 o
  -3   2  13      638.11      610.10      9.66 o
  -2   2  13       73.65      116.96      4.88 o
  -1   2  13     1226.91     1283.75     14.04 o
   0   2  13     8889.33     9783.62     81.73 o
   1   2  13       15.64       42.13      3.32 o
   2   2  13     2092.69     2085.97     23.92 o
   3   2  13        0.61        4.10      5.48 o
   4   2  13       79.45       78.97      5.86 o
   5   2  13      157.36      170.29      7.49 o
   6   2  13      163.15      183.01     10.61 o
   7   2  13       13.56       -3.41      8.02 o
   8   2  13        7.77       11.62     12.14 o
   9   2  13       18.98       57.51     14.10 o
  10   2  13        4.52       22.94     15.30 o
  11   2  13       18.55       30.40     25.56 o
 -11   3  13        0.01       15.89     20.74 o
 -10   3  13        2.51       -8.44     19.16 o
  -9   3  13        2.37       -4.16     13.35 o
  -8   3  13       81.11       78.91     10.90 o
  -7   3  13       59.07       58.66      9.69 o
  -6   3  13      109.32      112.95      8.27 o
  -5   3  13      290.23      283.73     11.13 o
  -4   3  13       15.90       18.25      6.08 o
  -3   3  13      764.69      752.27     10.05 o
  -2   3  13      167.27      163.49      5.67 o
  -1   3  13        2.91       -0.03      2.40 o
   0   3  13      594.74      564.54      8.09 o
   1   3  13        2.53        6.92      4.13 o
   2   3  13       52.64       69.31      5.35 o
   3   3  13        0.43       13.98      5.68 o
   4   3  13     1481.42     1373.40     18.48 o
   5   3  13      864.49      764.77     12.93 o
   6   3  13        3.51       -3.00      7.21 o
   7   3  13      692.00      627.01     13.90 o
   8   3  13       92.50       90.78     10.21 o
   9   3  13       30.71       34.41     14.65 o
  10   3  13        0.15      -15.88     15.88 o
  11   3  13        4.54       -4.84     30.17 o
 -10   4  13        7.06       15.21     16.66 o
  -9   4  13       14.23       21.80     10.95 o
  -8   4  13       42.68       27.21      9.79 o
  -7   4  13       98.58       97.87      9.50 o
  -6   4  13       97.05      108.36      7.51 o
  -5   4  13      124.36      131.82      8.14 o
  -4   4  13       77.03       72.00      7.21 o
  -3   4  13     1360.28     1323.00     15.79 o
  -2   4  13      213.97      226.43      7.06 o
  -1   4  13     1738.53     1728.50     17.99 o
   0   4  13        5.99        6.02      5.21 o
   1   4  13       22.22       29.94      5.30 o
   2   4  13       35.90       38.02      5.86 o
   3   4  13       35.47       29.09      6.78 o
   4   4  13      174.55      165.82      8.25 o
   5   4  13       14.01       16.39      7.03 o
   6   4  13       60.52       71.03      8.44 o
   7   4  13       37.40       53.61      9.27 o
   8   4  13       14.42       12.99      9.97 o
   9   4  13       27.57        5.97     12.47 o
  10   4  13        0.78       -5.16     24.96 o
 -10   5  13       13.60        8.27     15.28 o
  -9   5  13      102.91      114.36     14.95 o
  -8   5  13       23.99       16.42     14.04 o
  -7   5  13       96.59       77.74     11.80 o
  -6   5  13       79.93       81.93     11.26 o
  -5   5  13       75.64       70.62     10.26 o
  -4   5  13       58.69       77.41     10.65 o
  -3   5  13        9.49       10.17      7.52 o
  -2   5  13       87.71       88.82      7.39 o
  -1   5  13      304.59      301.26     10.76 o
   0   5  13        7.92       16.37      6.28 o
   1   5  13       71.96       80.40      6.73 o
   2   5  13      131.50      127.37      7.43 o
   3   5  13      292.05      277.11     10.57 o
   4   5  13       28.22       26.09     10.16 o
   5   5  13      130.26      148.31     10.11 o
   6   5  13       25.38       35.86      9.86 o
   7   5  13       18.84       -4.02     10.59 o
   8   5  13       41.23       18.43     12.00 o
   9   5  13       12.59       17.30     13.98 o
  -8   6  13        0.17       -4.61     22.52 o
  -7   6  13        7.82      -12.00     12.00 o
  -6   6  13       55.19       32.99     18.68 o
  -5   6  13        2.72       24.65     14.17 o
  -4   6  13       19.22       23.18     10.37 o
  -3   6  13       28.05       31.40     10.61 o
  -2   6  13        0.96        1.11      8.06 o
  -1   6  13      262.96      254.80      9.31 o
   0   6  13       39.91       57.15      7.58 o
   1   6  13       13.66       21.73      7.21 o
   2   6  13        0.35        4.91      8.93 o
   3   6  13       31.48       18.89     13.65 o
   4   6  13       26.58       15.74     10.07 o
   5   6  13        1.37       16.94     10.33 o
   6   6  13        3.91       15.61     11.34 o
   7   6  13        4.61       16.91     13.73 o
   8   6  13       14.95        6.15     13.66 o
  -7   7  13        3.57      -14.37     38.79 o
  -6   7  13       49.35       70.79     33.73 o
  -5   7  13       20.74       23.29      7.59 o
  -4   7  13       40.12       49.70     12.47 o
  -3   7  13       55.77       59.79     12.23 o
  -2   7  13        0.19        1.57      9.40 o
  -1   7  13        0.93       -0.48      8.91 o
   0   7  13        0.34       -4.00      8.99 o
   1   7  13       29.18       46.37      9.37 o
   2   7  13       62.45       48.57     12.04 o
   3   7  13        0.00        6.05     10.66 o
   4   7  13        2.89        4.70     11.44 o
   5   7  13        3.56      -25.53     33.17 o
   6   7  13       25.38      -21.27     36.44 o
  -4   8  13        1.09       33.36     31.45 o
  -3   8  13       15.01        6.20     11.74 o
  -2   8  13        4.85       -2.88     12.93 o
  -1   8  13        0.70        1.58     11.60 o
   0   8  13       17.52       23.15     11.67 o
   1   8  13        0.07      -11.26     11.26 o
   2   8  13        3.05      -12.18     12.18 o
   3   8  13        0.22      -29.41     29.41 o
   4   8  13        5.10       -7.52     34.35 o
 -12   0  14       12.17      -41.93     41.93 o
 -11   0  14        1.23      -26.14     38.17 o
 -10   0  14      169.94      183.82     40.02 o
  -9   0  14        0.82      -15.11     30.95 o
  -8   0  14      978.86     1010.85     34.69 o
  -7   0  14      107.67      100.88     16.83 o
  -6   0  14      704.88      728.35     24.57 o
  -5   0  14     2165.16     2251.71     32.42 o
  -4   0  14      299.92      299.09     15.24 o
  -3   0  14       99.36       84.24     13.29 o
  -2   0  14     1094.77      982.91     23.64 o
  -1   0  14      540.60      569.16     17.61 o
   0   0  14     7259.19     6777.44    118.90 o
   1   0  14    11638.70    11537.15    196.27 o
   2   0  14      736.54      749.67     20.60 o
   3   0  14      168.96      171.33      9.20 o
   4   0  14      210.87      195.56      7.69 o
   5   0  14     2267.09     2198.22     31.64 o
   6   0  14      934.00      851.96     28.64 o
   7   0  14      452.29      433.10     17.74 o
   8   0  14       96.41      101.99     24.29 o
   9   0  14       85.61      111.37     19.60 o
  10   0  14      207.80      216.55     35.98 o
  11   0  14       16.08       34.10     39.40 o
 -12   1  14        0.69        1.36     88.12 o
 -11   1  14       58.13       23.47     38.94 o
 -10   1  14        3.97      -11.64     23.25 o
  -9   1  14       35.24        8.88     16.76 o
  -8   1  14       17.71       29.73     14.63 o
  -7   1  14        3.12       18.59     10.43 o
  -6   1  14      486.08      487.51     11.63 o
  -5   1  14      296.98      295.17      8.07 o
  -4   1  14       98.24       98.52      6.07 o
  -3   1  14       68.69       68.40      5.22 o
  -2   1  14     1621.14     1487.76     18.20 o
  -1   1  14    13128.77    13220.93    158.22 o
   0   1  14      434.71      516.33     12.45 o
   1   1  14     9281.93     9606.22    100.07 o
   2   1  14     2560.54     2505.78     25.38 o
   3   1  14     1133.35     1156.15     13.27 o
   4   1  14     1378.86     1329.02     15.00 o
   5   1  14      106.48      107.44      6.15 o
   6   1  14      832.68      773.79     13.03 o
   7   1  14       72.94       94.78      9.72 o
   8   1  14       10.92       26.07     10.14 o
   9   1  14       10.72       36.62     14.63 o
  10   1  14        0.26        6.03     20.56 o
  11   1  14        3.98       -7.21     20.29 o
 -11   2  14        1.11       -7.20     26.29 o
 -10   2  14        0.09       21.66     19.22 o
  -9   2  14        0.71        1.86     17.57 o
  -8   2  14      151.55      159.82     17.29 o
  -7   2  14      138.64      156.39     10.76 o
  -6   2  14        4.21       -4.61      7.63 o
  -5   2  14      225.45      261.06      8.34 o
  -4   2  14     2367.55     2390.45     25.03 o
  -3   2  14     1593.94     1567.84     19.28 o
  -2   2  14     2685.68     2802.21     26.30 o
  -1   2  14     2979.49     3076.65     28.46 o
   0   2  14     9823.60    10333.11     86.46 o
   1   2  14      495.30      431.16      7.12 o
   2   2  14      193.97      196.76      6.63 o
   3   2  14      960.98      896.17     12.77 o
   4   2  14     1447.70     1412.37     17.26 o
   5   2  14      157.41      147.96      8.06 o
   6   2  14      245.05      227.71      9.63 o
   7   2  14        0.34        2.36      8.04 o
   8   2  14       39.13       30.25     12.48 o
   9   2  14      103.38      133.04     16.88 o
  10   2  14        3.57       -2.42     17.33 o
  11   2  14       17.84       14.53     21.64 o
 -11   3  14       27.84       17.30     28.61 o
 -10   3  14        4.94       14.36     19.43 o
  -9   3  14      197.13      180.86     19.68 o
  -8   3  14       35.66       40.90     10.02 o
  -7   3  14      344.00      332.59     12.67 o
  -6   3  14       15.50       25.46      6.82 o
  -5   3  14       72.27       91.34      7.57 o
  -4   3  14     1488.39     1509.48     19.65 o
  -3   3  14      358.20      340.92      7.42 o
  -2   3  14     3654.77     3631.62     31.78 o
  -1   3  14      476.07      444.91      7.71 o
   0   3  14      161.38      201.23      6.33 o
   1   3  14      419.50      414.65      8.15 o
   2   3  14     3199.80     3314.52     34.84 o
   3   3  14      484.90      421.43     10.26 o
   4   3  14      373.31      378.19     10.41 o
   5   3  14      117.78      115.31      8.02 o
   6   3  14       13.77       19.72      8.67 o
   7   3  14      333.23      362.40     11.74 o
   8   3  14       70.52      104.10     11.98 o
   9   3  14       64.03       46.70     15.39 o
  10   3  14       40.84       26.53     18.41 o
  11   3  14        0.02        0.31     39.96 o
 -10   4  14       31.88       21.07     17.43 o
  -9   4  14       53.24       56.72     11.52 o
  -8   4  14       31.45       31.41     10.11 o
  -7   4  14       51.62       35.37      9.15 o
  -6   4  14        0.56        0.22      7.25 o
  -5   4  14       91.58       98.43      8.15 o
  -4   4  14      786.64      793.82     14.18 o
  -3   4  14      568.63      626.44     11.95 o
  -2   4  14      699.12      664.48     10.77 o
  -1   4  14      608.21      598.24     10.39 o
   0   4  14      350.97      333.04      8.83 o
   1   4  14     2236.97     2153.09     23.01 o
   2   4  14      807.68      828.00     16.24 o
   3   4  14      161.57      149.55     11.08 o
   4   4  14      898.10      857.14     19.58 o
   5   4  14      133.80      150.06      8.80 o
   6   4  14      123.58      118.95      9.04 o
   7   4  14       17.96       30.93      9.32 o
   8   4  14       48.01       26.86     11.39 o
   9   4  14        3.30       14.72     12.84 o
  10   4  14        3.28       46.37     32.98 o
 -10   5  14        0.06        4.00     18.40 o
  -9   5  14        0.01       -9.15     13.73 o
  -8   5  14       11.93        2.58     12.48 o
  -7   5  14        3.09       -2.06     11.19 o
  -6   5  14       83.22       94.14      9.44 o
  -5   5  14      103.12       97.17     11.09 o
  -4   5  14       30.99       25.49     13.66 o
  -3   5  14      228.23      220.91     11.11 o
  -2   5  14      252.03      263.66      9.21 o
  -1   5  14      371.55      403.35     13.83 o
   0   5  14        2.47       14.22      6.50 o
   1   5  14      957.93      948.08     16.27 o
   2   5  14      435.65      432.75     11.78 o
   3   5  14        5.21       12.08     13.40 o
   4   5  14       10.51       16.90      9.35 o
   5   5  14        1.05        2.27      9.89 o
   6   5  14      200.24      227.57     12.83 o
   7   5  14       32.91       28.70     12.47 o
   8   5  14        5.48        7.39     12.53 o
   9   5  14        0.10       -0.35     14.51 o
  -8   6  14        0.04       -8.48     14.26 o
  -7   6  14      177.69      165.15     14.45 o
  -6   6  14        2.41      -19.37     24.13 o
  -5   6  14      365.34      364.18     16.36 o
  -4   6  14       58.67       49.89     11.48 o
  -3   6  14        1.35       10.86     11.07 o
  -2   6  14      130.64      118.44      8.81 o
  -1   6  14      117.99      128.48      8.51 o
   0   6  14      912.08      907.14     15.07 o
   1   6  14      140.24      147.82      8.45 o
   2   6  14       47.07       53.16     10.97 o
   3   6  14       85.53       94.49     11.71 o
   4   6  14        9.43        2.82     10.68 o
   5   6  14       87.04      101.51     12.16 o
   6   6  14        5.90       23.77     13.89 o
   7   6  14       60.61       70.67     17.30 o
   8   6  14        0.93       24.35     17.86 o
  -7   7  14        0.16        7.58     37.31 o
  -6   7  14       14.55       18.38      9.85 o
  -5   7  14       26.74       28.12     10.19 o
  -4   7  14        0.00       11.13     11.23 o
  -3   7  14       32.57       39.47     12.09 o
  -2   7  14       82.24       87.94     11.43 o
  -1   7  14       60.93       60.08     11.53 o
   0   7  14        0.05        8.18      9.67 o
   1   7  14       52.12       65.99     10.39 o
   2   7  14       26.07       22.32     11.99 o
   3   7  14       26.82       14.26     11.20 o
   4   7  14        5.50        4.29     10.20 o
   5   7  14       17.48       60.86     35.83 o
   6   7  14        2.79        4.99     37.98 o
  -4   8  14        5.49        3.84     13.82 o
  -3   8  14       23.26        4.93     12.53 o
  -2   8  14        7.91       11.48     15.65 o
  -1   8  14       21.51       18.43     12.12 o
   0   8  14        1.94        5.37     11.67 o
   1   8  14        3.02       17.40     13.96 o
   2   8  14        0.14       -6.11     12.54 o
   3   8  14       12.29       17.99     13.43 o
 -12   1  15        4.90      -19.57     33.98 o
 -11   1  15        1.89      -20.32     26.68 o
 -10   1  15        2.80       -2.75     23.76 o
  -9   1  15       76.95       89.39     18.79 o
  -8   1  15       37.15       63.48     16.04 o
  -7   1  15      661.61      609.19     17.81 o
  -6   1  15      334.12      342.21     10.57 o
  -5   1  15        6.31       12.11      5.66 o
  -4   1  15      588.37      529.55     14.56 o
  -3   1  15      201.70      200.74      6.91 o
  -2   1  15      900.08      924.96     13.55 o
  -1   1  15        3.46       -7.92     11.04 o
   0   1  15      725.37      781.54     15.78 o
   1   1  15     2291.13     2433.45     31.27 o
   2   1  15        0.29       12.80      5.35 o
   3   1  15       15.88       16.99      4.56 o
   4   1  15      705.51      706.23     10.60 o
   5   1  15        9.18       22.57      5.60 o
   6   1  15      355.30      359.19     15.98 o
   7   1  15       18.05       20.72      9.48 o
   8   1  15      156.41      183.64     11.85 o
   9   1  15       71.22       68.45     15.80 o
  10   1  15       17.47       25.56     18.69 o
  11   1  15       28.57       34.99     21.17 o
 -11   2  15        1.32      -29.35     29.35 o
 -10   2  15       65.07       48.99     20.06 o
  -9   2  15       34.74       25.17     18.25 o
  -8   2  15        6.70       17.58     15.54 o
  -7   2  15      123.17      154.05     10.64 o
  -6   2  15       45.77       56.80      7.68 o
  -5   2  15      206.68      247.46      8.53 o
  -4   2  15      252.66      293.79      8.88 o
  -3   2  15       20.91       52.69      5.72 o
  -2   2  15     3556.75     3782.18     38.92 o
  -1   2  15        3.46        7.37      4.64 o
   0   2  15     3863.30     3920.18     35.50 o
   1   2  15      230.13      241.41      6.39 o
   2   2  15       13.76       23.53      3.74 o
   3   2  15      215.85      248.06     12.60 o
   4   2  15      152.82      175.87      7.23 o
   5   2  15       10.42       26.07      7.03 o
   6   2  15       43.99       56.30      8.27 o
   7   2  15        3.77        1.18     10.36 o
   8   2  15       84.91       83.59     14.69 o
   9   2  15        5.32        5.14     15.37 o
  10   2  15        0.34      -17.11     17.11 o
  11   2  15        0.82       10.69     22.26 o
 -11   3  15        0.91       -7.47     21.81 o
 -10   3  15        0.09      -18.85     18.85 o
  -9   3  15        0.94        3.62     17.95 o
  -8   3  15       71.30       53.55     10.18 o
  -7   3  15       58.85       42.05     11.38 o
  -6   3  15       22.50       32.55      7.20 o
  -5   3  15      373.82      342.65     10.48 o
  -4   3  15       33.89       32.89      6.75 o
  -3   3  15        1.90        6.28      4.84 o
  -2   3  15      280.22      311.70      7.28 o
  -1   3  15       27.77       30.31      5.36 o
   0   3  15      258.56      299.00      7.46 o
   1   3  15      160.03      165.77      6.06 o
   2   3  15       91.06      105.68      5.84 o
   3   3  15       88.83       85.39      6.93 o
   4   3  15       48.85       52.02      8.39 o
   5   3  15      382.91      403.82     11.63 o
   6   3  15      218.54      234.91     10.43 o
   7   3  15      252.04      259.96     13.96 o
   8   3  15        3.97       -0.43     11.91 o
   9   3  15       11.01       12.54     16.44 o
  10   3  15        0.88       -5.36     18.06 o
 -10   4  15        3.51       24.85     29.83 o
  -9   4  15       49.92       59.87     11.92 o
  -8   4  15       56.90       46.69     10.62 o
  -7   4  15       59.77       73.64      9.67 o
  -6   4  15       25.45       27.40      7.59 o
  -5   4  15      951.38      883.20     15.60 o
  -4   4  15       25.51       34.59      7.60 o
  -3   4  15     2469.96     2385.32     26.09 o
  -2   4  15       11.11        9.24      5.77 o
  -1   4  15       91.96       94.95      6.30 o
   0   4  15     1537.95     1446.88     18.81 o
   1   4  15       85.63      112.96      6.69 o
   2   4  15     1671.79     1577.49     23.22 o
   3   4  15      362.23      359.81     11.57 o
   4   4  15       59.31       79.69      8.19 o
   5   4  15      968.90      927.31     17.62 o
   6   4  15       21.71       16.12      8.70 o
   7   4  15      171.53      167.80     11.00 o
   8   4  15      103.13      118.41     11.69 o
   9   4  15        1.48        5.16     13.83 o
  10   4  15       28.73       44.88     25.73 o
 -10   5  15        0.02       40.64     40.33 o
  -9   5  15       46.96       77.17     14.97 o
  -8   5  15       48.25       37.28     12.92 o
  -7   5  15       14.21        9.27     11.92 o
  -6   5  15      144.14      139.14     14.09 o
  -5   5  15       66.29       66.83     11.02 o
  -4   5  15       54.93       53.48      9.88 o
  -3   5  15      313.96      304.96     12.28 o
  -2   5  15      100.78       96.93      9.31 o
  -1   5  15      401.51      369.31     10.64 o
   0   5  15      849.12      783.73     13.55 o
   1   5  15      191.78      221.26      8.89 o
   2   5  15      135.21      131.01      8.70 o
   3   5  15       14.73       18.58      8.69 o
   4   5  15        3.52        9.74      9.98 o
   5   5  15       54.20       46.63     14.28 o
   6   5  15       59.79       77.56     11.66 o
   7   5  15       17.21       27.88     14.45 o
   8   5  15        1.29        3.75     13.77 o
   9   5  15        3.10       22.16     15.00 o
  -8   6  15        6.86       -8.13     13.31 o
  -7   6  15        0.03        2.18     13.24 o
  -6   6  15        5.26      -12.10     12.10 o
  -5   6  15       13.46       27.03     12.14 o
  -4   6  15       26.42       31.58     12.01 o
  -3   6  15        0.31       -1.12     11.33 o
  -2   6  15       17.46       31.40      9.46 o
  -1   6  15       18.01       18.91      7.82 o
   0   6  15       57.47       70.81      8.06 o
   1   6  15        0.50        3.53      7.55 o
   2   6  15       17.73       22.75     11.07 o
   3   6  15        5.01        3.28     11.37 o
   4   6  15       47.94       38.73     11.60 o
   5   6  15        4.15       -2.57     11.55 o
   6   6  15       39.18       27.02     12.74 o
   7   6  15        9.05        0.75     12.40 o
   8   6  15        0.26       -6.78     20.84 o
  -7   7  15        5.50        4.45     14.84 o
  -6   7  15       16.50       25.23     10.89 o
  -5   7  15        3.83       10.75     11.20 o
  -4   7  15       24.73       25.18     12.04 o
  -3   7  15       21.99       11.66     12.49 o
  -2   7  15       79.84       76.40     13.99 o
  -1   7  15       46.42       75.33     10.05 o
   0   7  15       46.41       54.76     10.11 o
   1   7  15        1.42       -4.36      9.69 o
   2   7  15       37.57       39.41     12.65 o
   3   7  15       18.54       10.14     12.61 o
   4   7  15       94.19       97.83     11.95 o
   5   7  15       33.45       15.10     11.56 o
   6   7  15       17.69      -37.92     37.92 o
  -4   8  15        2.85       -3.15     13.49 o
  -3   8  15        0.57       15.78     13.04 o
  -2   8  15        6.58       15.40     16.62 o
  -1   8  15       19.06       30.82     12.30 o
   0   8  15       12.46       13.20     12.27 o
   1   8  15        6.28       10.18     15.62 o
   2   8  15        3.36       -7.77     14.23 o
   3   8  15       39.25       39.25     11.96 o
 -12   0  16        8.52        1.36     41.56 o
 -11   0  16        4.03      -18.62     37.31 o
 -10   0  16       27.90       59.13     35.39 o
  -9   0  16       78.24       41.50     31.69 o
  -8   0  16      657.30      691.16     53.83 o
  -7   0  16      176.07      171.47     53.58 o
  -6   0  16       10.24        2.85     12.98 o
  -5   0  16        6.37       -2.45     11.83 o
  -4   0  16     8868.25     8609.44    157.61 o
  -3   0  16     2994.96     3078.57     59.01 o
  -2   0  16     3710.57     3759.96     78.77 o
  -1   0  16     7809.50     7327.41    128.57 o
   0   0  16       65.88       96.54     11.16 o
   1   0  16     2727.31     2606.36     51.99 o
   2   0  16      549.37      534.53     18.81 o
   3   0  16     8014.42     7383.69    104.28 o
   4   0  16      102.55       93.47     12.99 o
   5   0  16      495.23      430.42     28.90 o
   6   0  16      261.30      294.30     14.58 o
   7   0  16      276.89      278.41     16.21 o
   8   0  16      591.20      519.71     24.80 o
   9   0  16      240.74      233.04     44.15 o
  10   0  16       98.70      114.18     22.05 o
  11   0  16       10.09       20.23     39.71 o
 -12   1  16        0.34      -30.24     30.24 o
 -11   1  16       17.11       -0.75     28.76 o
 -10   1  16       21.00       29.42     25.24 o
  -9   1  16       55.76       79.81     18.44 o
  -8   1  16       10.56       29.98     16.09 o
  -7   1  16       14.02       35.52     14.20 o
  -6   1  16       51.83       68.93      8.92 o
  -5   1  16     1102.54     1083.85     15.06 o
  -4   1  16       19.26       19.91      5.65 o
  -3   1  16     5456.86     5265.41     53.82 o
  -2   1  16     1280.62     1166.48     15.95 o
  -1   1  16      195.87      196.90      9.23 o
   0   1  16      321.67      372.23     17.06 o
   1   1  16     2926.24     3009.49     40.05 o
   2   1  16     9121.23     8832.41     87.01 o
   3   1  16      214.66      218.60      6.39 o
   4   1  16      868.21      888.08     12.17 o
   5   1  16      310.44      327.30      8.47 o
   6   1  16      302.31      292.07     11.27 o
   7   1  16      201.82      231.82     11.49 o
   8   1  16       13.53        5.38     10.36 o
   9   1  16       49.19       38.55     15.59 o
  10   1  16        7.80        8.09     19.45 o
  11   1  16       13.15       24.51     21.47 o
 -11   2  16        0.31       -5.74     27.13 o
 -10   2  16        1.27        5.22     19.79 o
  -9   2  16        0.96       15.75     17.51 o
  -8   2  16       81.86       59.67     16.84 o
  -7   2  16       96.83      123.26     17.08 o
  -6   2  16       21.52       22.54      7.61 o
  -5   2  16      845.55      845.84     14.42 o
  -4   2  16      126.46      164.49      7.85 o
  -3   2  16     1893.75     1991.60     23.89 o
  -2   2  16      110.05      131.77      7.74 o
  -1   2  16     6520.74     6257.17     54.43 o
   0   2  16    11800.38    11592.50    101.57 o
   1   2  16      828.50      808.86     12.28 o
   2   2  16      288.93      288.95      7.38 o
   3   2  16      297.56      309.69      6.32 o
   4   2  16     1758.08     1726.40     20.49 o
   5   2  16      564.51      520.49     12.51 o
   6   2  16       66.70       68.97      8.94 o
   7   2  16      102.91      105.69     13.54 o
   8   2  16       48.14       57.45     14.80 o
   9   2  16        4.10       -1.49     15.85 o
  10   2  16        4.32      -11.01     20.32 o
  11   2  16        9.54        9.45     27.04 o
 -11   3  16       23.65       -2.72     22.27 o
 -10   3  16       15.29       15.12     25.99 o
  -9   3  16       11.22       11.68     19.05 o
  -8   3  16        0.16        7.23     10.68 o
  -7   3  16       43.72       52.99      9.36 o
  -6   3  16      361.60      407.52     11.03 o
  -5   3  16      297.55      322.29     10.38 o
  -4   3  16      351.83      350.96     10.47 o
  -3   3  16     1189.34     1175.65     15.86 o
  -2   3  16      983.56      999.47     13.85 o
  -1   3  16     1783.07     1719.55     18.67 o
   0   3  16      112.46      117.28      4.94 o
   1   3  16     3436.05     3270.86     31.65 o
   2   3  16      142.28      170.04      6.64 o
   3   3  16        3.69       -1.67      6.60 o
   4   3  16      586.84      562.30     12.58 o
   5   3  16      380.16      390.59     11.71 o
   6   3  16      936.50      910.61     23.03 o
   7   3  16      168.04      190.18     11.06 o
   8   3  16       39.30       41.13     12.64 o
   9   3  16       72.00       70.82     17.39 o
  10   3  16        8.05       -6.49     21.13 o
 -10   4  16       27.90       36.84     30.64 o
  -9   4  16        3.63        3.27     11.56 o
  -8   4  16       13.05       14.47     10.61 o
  -7   4  16       39.91       39.47      9.89 o
  -6   4  16      126.01      111.40      8.54 o
  -5   4  16      319.44      335.97     11.00 o
  -4   4  16       28.67       29.50      8.00 o
  -3   4  16       92.74      100.16      8.35 o
  -2   4  16       45.21       43.07      6.07 o
  -1   4  16     1841.90     1734.17     20.05 o
   0   4  16     1190.01     1209.81     16.87 o
   1   4  16        3.03       -2.02      6.65 o
   2   4  16       81.71       96.67      7.67 o
   3   4  16      931.04      879.60     21.44 o
   4   4  16      512.04      553.68     13.36 o
   5   4  16        2.04       21.93      8.52 o
   6   4  16       39.22       37.77      9.21 o
   7   4  16       30.18       33.43      9.99 o
   8   4  16        0.90        6.13     11.15 o
   9   4  16       50.82       59.77     18.09 o
  10   4  16        0.08      -39.81     39.81 o
  -9   5  16        0.04        5.60     14.67 o
  -8   5  16       30.61       47.85     14.57 o
  -7   5  16       37.61       26.20     12.76 o
  -6   5  16        3.20       10.57      9.63 o
  -5   5  16       52.67       57.22      9.64 o
  -4   5  16       92.20       76.05     10.59 o
  -3   5  16      576.12      546.50     15.98 o
  -2   5  16      583.22      577.17     12.94 o
  -1   5  16       36.54       47.94      7.25 o
   0   5  16        3.43       10.90      8.63 o
   1   5  16       17.83       22.19      7.10 o
   2   5  16      697.83      702.77     16.32 o
   3   5  16      145.38      144.06     10.53 o
   4   5  16      220.49      235.95     11.73 o
   5   5  16       45.32       47.86     11.49 o
   6   5  16        0.73        8.25     11.42 o
   7   5  16       60.36       86.17     13.59 o
   8   5  16        2.91        3.23     13.80 o
   9   5  16       12.16       13.92     15.56 o
  -8   6  16        0.51        5.96     13.67 o
  -7   6  16       95.21       73.72     14.61 o
  -6   6  16        0.87      -10.26     10.26 o
  -5   6  16       39.52       48.02     12.83 o
  -4   6  16      100.48       84.71     14.94 o
  -3   6  16      135.98      147.71     13.45 o
  -2   6  16      230.50      264.92     11.67 o
  -1   6  16      146.75      156.22      9.39 o
   0   6  16       51.46       44.19      8.25 o
   1   6  16      192.69      164.43      9.15 o
   2   6  16        0.59        1.86     11.42 o
   3   6  16      353.38      349.14     25.25 o
   4   6  16      161.78      173.05     25.17 o
   5   6  16       18.33       31.74     12.36 o
   6   6  16        0.77       -9.09     12.98 o
   7   6  16        3.29        6.78     12.82 o
   8   6  16       23.93       54.45     42.61 o
  -6   7  16        0.20       -0.13     11.74 o
  -5   7  16        4.27      -11.53     15.78 o
  -4   7  16        7.27       24.96     12.61 o
  -3   7  16       18.24       15.81     13.02 o
  -2   7  16       95.05      115.63     13.93 o
  -1   7  16       37.00       52.50     10.48 o
   0   7  16       36.17       56.20     10.39 o
   1   7  16      124.81      114.99     12.30 o
   2   7  16       85.30       71.70     13.60 o
   3   7  16        2.42       -1.67     14.20 o
   4   7  16        2.55       15.52     13.43 o
   5   7  16        0.63        0.17     15.50 o
   6   7  16        3.84        1.70     11.56 o
  -4   8  16        0.99        1.69     13.19 o
  -3   8  16        2.20      -14.82     14.82 o
  -2   8  16        3.37       63.27     16.92 o
  -1   8  16       17.92        6.34     12.41 o
   0   8  16       38.18       34.33     12.55 o
   1   8  16        4.80       -3.89     16.11 o
   2   8  16        7.47       12.80     13.62 o
   3   8  16        2.89      -10.69     12.25 o
 -12   1  17        5.31      -29.30     29.30 o
 -11   1  17        1.05       -3.32     56.02 o
 -10   1  17      116.34      161.75     38.32 o
  -9   1  17      255.30      241.20     21.61 o
  -8   1  17      256.38      286.75     19.46 o
  -7   1  17      224.85      250.68     23.59 o
  -6   1  17      388.89      369.09     14.36 o
  -5   1  17      757.37      780.90     14.08 o
  -4   1  17       13.23       23.37      6.18 o
  -3   1  17      861.83      937.88     14.45 o
  -2   1  17      878.19      852.73     13.67 o
  -1   1  17     3018.94     3004.22     41.60 o
   0   1  17      116.55      114.11      8.57 o
   1   1  17      289.37      346.14      9.90 o
   2   1  17      781.61      804.36     17.55 o
   3   1  17     2695.25     2585.02     25.29 o
   4   1  17      804.31      768.48     11.60 o
   5   1  17      927.94      862.62     13.76 o
   6   1  17      170.25      155.88      9.33 o
   7   1  17      144.57      146.75     10.92 o
   8   1  17      102.20       94.29     15.12 o
   9   1  17       35.61       56.14     18.55 o
  10   1  17       37.99       51.76     20.40 o
  11   1  17       24.30       21.35     22.14 o
 -11   2  17       18.00      -26.87     27.02 o
 -10   2  17        1.00      -21.83     21.83 o
  -9   2  17        1.65       -3.40     17.32 o
  -8   2  17       79.66      100.86     18.82 o
  -7   2  17        1.13       15.54     17.80 o
  -6   2  17       76.53       95.89      8.52 o
  -5   2  17       35.69       35.37      7.07 o
  -4   2  17       41.92       67.28      6.76 o
  -3   2  17      148.57      165.70      7.54 o
  -2   2  17      666.89      630.32     10.31 o
  -1   2  17     1351.77     1465.39     16.69 o
   0   2  17      509.44      536.77     12.72 o
   1   2  17      206.42      242.43      6.91 o
   2   2  17      344.33      347.67      9.29 o
   3   2  17        8.50       22.07      4.85 o
   4   2  17       58.68       72.26      6.88 o
   5   2  17      302.95      297.98     10.32 o
   6   2  17      261.30      241.36     10.54 o
   7   2  17       66.47       62.74     13.70 o
   8   2  17      104.22       82.08     15.36 o
   9   2  17       19.44        4.72     23.22 o
  10   2  17        9.07       -4.44     18.21 o
  11   2  17       23.71       38.67     23.37 o
 -11   3  17        3.99        1.35     22.36 o
 -10   3  17        0.07       21.42     20.98 o
  -9   3  17        0.83        7.67     18.15 o
  -8   3  17       24.58       33.58     13.24 o
  -7   3  17        3.33       -7.12      9.97 o
  -6   3  17      229.75      234.39     10.03 o
  -5   3  17        5.97        3.11      7.58 o
  -4   3  17       18.29       25.13      7.68 o
  -3   3  17      381.34      379.79     11.75 o
  -2   3  17      148.10      148.11      6.68 o
  -1   3  17     1003.75      938.74     14.65 o
   0   3  17      784.43      724.36     11.17 o
   1   3  17      262.54      258.05      9.57 o
   2   3  17      158.07      170.56      7.90 o
   3   3  17        4.58        4.96      8.92 o
   4   3  17      209.90      206.48      9.18 o
   5   3  17        3.97        7.23      7.84 o
   6   3  17        7.68       26.80      9.06 o
   7   3  17       59.69       78.73     10.56 o
   8   3  17        1.83       -2.71     15.45 o
   9   3  17      106.10      106.41     25.74 o
  10   3  17        1.08      -17.37     18.53 o
 -10   4  17        5.51       39.41     40.23 o
  -9   4  17      112.95      143.66     16.82 o
  -8   4  17        0.03       18.57     10.89 o
  -7   4  17       90.67       99.44     10.62 o
  -6   4  17       30.30       47.16      9.27 o
  -5   4  17      184.65      201.96     10.35 o
  -4   4  17       78.09       77.04      8.76 o
  -3   4  17        1.62       -7.70      7.70 o
  -2   4  17      591.27      545.03     10.68 o
  -1   4  17      200.62      210.40      8.61 o
   0   4  17      184.40      202.23      8.45 o
   1   4  17      610.05      618.52     11.76 o
   2   4  17       63.45       55.68      8.60 o
   3   4  17     1268.72     1225.36     18.66 o
   4   4  17        1.99       12.74      7.93 o
   5   4  17      118.42      126.48      9.79 o
   6   4  17      109.33      123.34     10.18 o
   7   4  17       15.77       13.39     10.46 o
   8   4  17      172.79      202.28     16.57 o
   9   4  17        3.67      -23.73     23.73 o
  10   4  17       11.15        5.06     42.86 o
  -9   5  17       16.04       15.53     14.79 o
  -8   5  17        9.44       -0.99     13.55 o
  -7   5  17       19.66       38.40     13.32 o
  -6   5  17        0.19        6.34     12.54 o
  -5   5  17       30.52       31.17      9.93 o
  -4   5  17        0.99      -10.37     10.37 o
  -3   5  17      279.19      257.89     12.89 o
  -2   5  17        3.96        6.59      7.74 o
  -1   5  17       61.14       69.31      7.82 o
   0   5  17      139.82      135.76      8.40 o
   1   5  17       19.70       24.32      7.47 o
   2   5  17      196.46      182.83     11.16 o
   3   5  17       19.07       -0.69      9.63 o
   4   5  17       86.59       72.39      9.86 o
   5   5  17        9.04       -4.83     11.02 o
   6   5  17        1.92        0.10     11.74 o
   7   5  17       15.48       24.28     14.40 o
   8   5  17       24.08        3.75     28.25 o
   9   5  17       15.55       39.92     16.04 o
  -8   6  17        1.52       -0.13     14.11 o
  -7   6  17       13.25       -5.30     13.95 o
  -6   6  17       13.99        1.62     14.12 o
  -5   6  17        0.42      -11.35     13.06 o
  -4   6  17        0.05       -9.63     12.58 o
  -3   6  17       17.26       18.07     16.73 o
  -2   6  17      117.21      115.95     10.61 o
  -1   6  17       95.78       97.22      9.19 o
   0   6  17        3.20       -0.32      8.22 o
   1   6  17        3.88       17.97      9.07 o
   2   6  17       72.35       56.27     12.48 o
   3   6  17       50.01       37.89     12.99 o
   4   6  17        3.50       -1.18     12.53 o
   5   6  17        4.06        8.16     12.98 o
   6   6  17        2.85       11.57     13.73 o
   7   6  17        0.89        8.79     14.28 o
  -6   7  17       59.95       40.72     12.99 o
  -5   7  17       17.55       31.82     12.95 o
  -4   7  17      104.85       98.09     14.13 o
  -3   7  17        4.98        8.45     13.54 o
  -2   7  17        5.37       20.70     13.26 o
  -1   7  17        5.95        5.06     10.27 o
   0   7  17      249.07      221.50     12.35 o
   1   7  17       21.04       42.47     13.81 o
   2   7  17      112.08      117.78     17.44 o
   3   7  17        0.80      -15.94     15.94 o
   4   7  17       10.87       13.67     12.67 o
   5   7  17       27.21       23.80     19.53 o
   6   7  17        0.17        1.08     14.89 o
  -3   8  17       11.33      -18.41     19.40 o
  -2   8  17        2.65       24.69     30.18 o
  -1   8  17        5.40       19.60     14.07 o
   0   8  17       29.77       38.14     17.57 o
   1   8  17       33.23       45.50     17.36 o
   2   8  17      135.57      122.38     15.73 o
   3   8  17        0.33      -10.62     18.02 o
 -12   0  18        0.64       50.01     46.62 o
 -11   0  18       59.04       83.98     41.38 o
 -10   0  18        2.09        7.65     37.55 o
  -9   0  18      172.28      116.11     34.53 o
  -8   0  18        5.64      -17.93     17.93 o
  -7   0  18      441.09      453.71     24.05 o
  -6   0  18     2180.88     2114.96     47.52 o
  -5   0  18     1913.01     1896.36     42.86 o
  -4   0  18      861.58      824.89     25.46 o
  -3   0  18      306.14      290.26     25.87 o
  -2   0  18       24.09       25.27     11.02 o
  -1   0  18    10444.32     9556.67    166.33 o
   0   0  18     6828.21     6477.05    116.19 o
   1   0  18     1486.29     1439.78     59.47 o
   2   0  18       33.99       79.83     11.96 o
   3   0  18       96.40      104.04     10.06 o
   4   0  18     6260.63     5930.78     93.50 o
   5   0  18      310.51      327.78     25.76 o
   6   0  18      563.84      540.00     19.16 o
   7   0  18      562.48      504.20     31.48 o
   8   0  18       31.37       44.49     18.69 o
   9   0  18        0.98       29.69     24.66 o
  10   0  18        0.25       -6.83     35.92 o
  11   0  18       51.37        1.79     39.71 o
 -11   1  18        4.38        5.75     30.15 o
 -10   1  18       23.19       23.54     25.98 o
  -9   1  18       31.29       43.76     18.29 o
  -8   1  18      195.40      202.28     34.32 o
  -7   1  18      568.50      584.92     22.57 o
  -6   1  18       28.14       34.58     10.66 o
  -5   1  18        9.82       13.94      6.89 o
  -4   1  18       29.80       24.65      6.61 o
  -3   1  18     1314.77     1262.66     19.43 o
  -2   1  18     2425.48     2269.24     26.83 o
  -1   1  18      818.64      799.51     18.03 o
   0   1  18     1067.51      925.75     18.85 o
   1   1  18     5922.02     5765.96     64.21 o
   2   1  18      676.20      710.77     13.00 o
   3   1  18       83.52      112.47      6.11 o
   4   1  18       35.33       57.31      6.06 o
   5   1  18      454.59      449.81     12.03 o
   6   1  18      170.44      185.73     12.55 o
   7   1  18      116.78      112.02     10.91 o
   8   1  18        0.08      -10.97     10.97 o
   9   1  18       11.49       28.78     18.09 o
  10   1  18       39.95       36.99     20.39 o
  11   1  18        0.52        1.94     21.82 o
 -11   2  18       10.13       25.57     28.48 o
 -10   2  18        3.17       20.89     20.33 o
  -9   2  18       17.94       33.58     18.81 o
  -8   2  18       40.07       55.10     17.08 o
  -7   2  18       49.11       42.46     15.34 o
  -6   2  18       11.26       22.75      8.01 o
  -5   2  18      425.75      471.73     14.96 o
  -4   2  18     1676.08     1711.43     22.23 o
  -3   2  18      116.38      120.39      7.54 o
  -2   2  18     4997.14     5010.12     44.99 o
  -1   2  18     6189.22     6299.79     55.32 o
   0   2  18      119.27      149.04      6.39 o
   1   2  18       85.44      113.51      6.32 o
   2   2  18      668.55      650.25     11.24 o
   3   2  18     3139.83     2914.15     30.10 o
   4   2  18      496.90      505.00      9.79 o
   5   2  18        0.25       12.59      7.92 o
   6   2  18       29.68       30.41     10.06 o
   7   2  18       19.65       32.67     13.77 o
   8   2  18      138.46      124.59     16.33 o
   9   2  18        0.20       -8.10     16.82 o
  10   2  18        2.30       19.04     20.62 o
 -11   3  18        0.96      -12.70     26.95 o
 -10   3  18       45.19       86.53     21.83 o
  -9   3  18       26.22       44.48     19.25 o
  -8   3  18       49.52       46.45     16.18 o
  -7   3  18        4.92       21.45     10.45 o
  -6   3  18       35.46       55.57      9.83 o
  -5   3  18       93.02      117.22      9.74 o
  -4   3  18      370.74      388.36     13.70 o
  -3   3  18     1966.29     1835.89     38.90 o
  -2   3  18      311.54      347.37      9.17 o
  -1   3  18        0.09        4.91      5.34 o
   0   3  18       33.31       49.67      7.53 o
   1   3  18     2133.57     2112.34     22.35 o
   2   3  18     2589.30     2414.34     31.40 o
   3   3  18       90.49       90.20      9.82 o
   4   3  18      936.48      898.66     16.21 o
   5   3  18        3.37       14.22      8.19 o
   6   3  18       32.74       36.42      9.39 o
   7   3  18      270.89      305.60     16.15 o
   8   3  18       38.33       29.88     16.06 o
   9   3  18       82.66       75.53     18.71 o
  10   3  18        4.58       22.34     19.70 o
 -10   4  18       11.99      -30.01     30.01 o
  -9   4  18        1.10       24.62     15.58 o
  -8   4  18       25.03       17.19     11.64 o
  -7   4  18       29.67       48.23     10.45 o
  -6   4  18        1.68       17.28      9.86 o
  -5   4  18       60.76       76.77      9.41 o
  -4   4  18       33.15       33.81      8.70 o
  -3   4  18      164.74      188.69      9.72 o
  -2   4  18        5.87        3.85      6.49 o
  -1   4  18      868.40      888.50     15.28 o
   0   4  18     1634.90     1588.65     21.14 o
   1   4  18       64.50       69.53      7.23 o
   2   4  18      251.80      240.96     10.91 o
   3   4  18       87.79      123.30     11.23 o
   4   4  18      501.16      505.30     14.69 o
   5   4  18       55.16       50.93      9.28 o
   6   4  18       13.52       28.52     12.05 o
   7   4  18       24.14       35.89     11.16 o
   8   4  18        3.78        5.88     11.69 o
   9   4  18        5.77      -20.19     24.05 o
  -9   5  18        9.23       -6.02     16.42 o
  -8   5  18        1.07       -3.94     13.56 o
  -7   5  18      141.64      160.88     15.00 o
  -6   5  18        1.26      -12.08     12.08 o
  -5   5  18      134.87      139.57     11.44 o
  -4   5  18       26.04       14.30     10.84 o
  -3   5  18      150.36      167.35     12.17 o
  -2   5  18      762.27      726.10     19.04 o
  -1   5  18        8.68        3.30      7.87 o
   0   5  18      542.08      602.92     13.47 o
   1   5  18      306.29      332.67     14.16 o
   2   5  18       67.35       55.98     12.72 o
   3   5  18        2.17        1.49      9.95 o
   4   5  18        9.57       11.30     12.67 o
   5   5  18       96.15       90.26     12.65 o
   6   5  18       51.98       59.09     12.86 o
   7   5  18        3.10       23.12     13.85 o
   8   5  18        0.24       28.11     14.98 o
  -8   6  18        9.93        8.17     14.48 o
  -7   6  18       10.27       -0.88     22.57 o
  -6   6  18        9.22        6.41     14.08 o
  -5   6  18       57.14       20.80     13.83 o
  -4   6  18        0.47       -9.90     13.20 o
  -3   6  18        8.14        6.38     12.96 o
  -2   6  18        5.84        1.82     10.87 o
  -1   6  18      713.15      685.97     15.11 o
   0   6  18      231.05      235.76     10.60 o
   1   6  18      173.25      184.79     12.08 o
   2   6  18      100.28       72.94     13.46 o
   3   6  18       23.70       14.08     13.42 o
   4   6  18       64.05       50.13     13.73 o
   5   6  18        2.65        6.70     13.58 o
   6   6  18       60.40       63.38     14.71 o
   7   6  18       16.68        7.82     17.42 o
  -6   7  18        5.93       -7.92     12.90 o
  -5   7  18       20.71        6.31     13.69 o
  -4   7  18       16.20        7.31     15.46 o
  -3   7  18      101.89       96.55     16.37 o
  -2   7  18        4.15       34.93     13.58 o
  -1   7  18       10.14       12.71     10.54 o
   0   7  18       58.43       49.75     11.12 o
   1   7  18      141.00      141.92     15.57 o
   2   7  18       10.10       12.29     17.29 o
   3   7  18        1.96       -5.67     17.02 o
   4   7  18        0.84       -1.10     13.23 o
   5   7  18       40.93       30.80     15.92 o
  -3   8  18        9.49       24.45     14.65 o
  -2   8  18       19.53       49.69     18.31 o
  -1   8  18        7.86       20.97     13.26 o
   0   8  18       23.38       21.57     14.50 o
   1   8  18       53.52       59.30     17.88 o
   2   8  18       42.58       33.09     14.96 o
 -11   1  19        8.88       42.44     30.43 o
 -10   1  19       13.70      -10.02     33.79 o
  -9   1  19       18.92       32.63     19.12 o
  -8   1  19        0.66       -5.47     16.03 o
  -7   1  19       60.76       58.33     15.13 o
  -6   1  19        5.86       -3.27     16.30 o
  -5   1  19      243.46      259.36     16.66 o
  -4   1  19      712.48      725.11     13.78 o
  -3   1  19        0.19        1.70      6.05 o
  -2   1  19      278.82      257.30      8.84 o
  -1   1  19       76.81       58.25      8.65 o
   0   1  19       10.15       28.65      8.23 o
   1   1  19      659.55      727.75     27.40 o
   2   1  19      923.51      926.33     15.75 o
   3   1  19      961.93      880.13     12.75 o
   4   1  19      107.38      109.53      7.56 o
   5   1  19      215.88      222.97      9.81 o
   6   1  19       57.67       61.26     10.08 o
   7   1  19       49.48       74.70     10.97 o
   8   1  19       11.10        2.32     11.28 o
   9   1  19       17.06       21.43     18.65 o
  10   1  19       51.22       68.81     20.91 o
  11   1  19        6.49       -4.09     22.60 o
 -11   2  19       21.75       18.37     67.95 o
 -10   2  19       17.64      -15.01     22.96 o
  -9   2  19        5.25       -5.86     18.82 o
  -8   2  19      100.42       86.74     17.46 o
  -7   2  19        1.64       -6.36     15.21 o
  -6   2  19       44.08       48.86     11.17 o
  -5   2  19        4.11        8.36      8.32 o
  -4   2  19      120.65      123.98      8.66 o
  -3   2  19       33.99       57.07      7.06 o
  -2   2  19      121.16      145.97      7.27 o
  -1   2  19      431.29      459.20     13.19 o
   0   2  19        0.08       -2.83      5.22 o
   1   2  19       79.50       84.73      6.15 o
   2   2  19      272.36      274.28      8.35 o
   3   2  19      917.01      859.85     13.33 o
   4   2  19        0.03        9.73      6.03 o
   5   2  19      328.46      305.87     10.98 o
   6   2  19        0.37       21.05     11.98 o
   7   2  19       38.83       45.26     13.84 o
   8   2  19       88.08      111.04     16.39 o
   9   2  19       25.43       11.23     17.54 o
  10   2  19        0.13        2.78     20.96 o
 -11   3  19        3.69       -2.16     23.17 o
 -10   3  19        1.71        7.16     21.34 o
  -9   3  19        0.75       -9.08     19.58 o
  -8   3  19       39.09       27.32     17.23 o
  -7   3  19        2.96        2.73     10.65 o
  -6   3  19       73.40       70.44     10.47 o
  -5   3  19       54.72       80.91      9.84 o
  -4   3  19        5.64       35.53     10.74 o
  -3   3  19       28.43       32.65      8.76 o
  -2   3  19      175.22      189.55      7.94 o
  -1   3  19      140.18      167.58      7.21 o
   0   3  19      569.99      575.36     11.08 o
   1   3  19      204.15      237.22      7.88 o
   2   3  19      293.85      303.24     10.76 o
   3   3  19      170.15      188.27     11.94 o
   4   3  19        4.95       20.86      7.95 o
   5   3  19      127.01      117.19      9.67 o
   6   3  19       25.51       35.48      9.70 o
   7   3  19      144.09      162.91     13.68 o
   8   3  19        8.96       -5.49     21.54 o
   9   3  19        1.96        6.90     18.18 o
  10   3  19        5.28      -13.07     19.48 o
 -10   4  19        1.97       11.52     30.63 o
  -9   4  19       32.46       34.88     19.72 o
  -8   4  19      112.85      136.04     27.79 o
  -7   4  19        4.50        5.81      9.77 o
  -6   4  19      295.87      333.95     12.63 o
  -5   4  19       96.29      120.36     10.16 o
  -4   4  19       69.96       82.37      9.47 o
  -3   4  19      582.57      589.01     20.78 o
  -2   4  19      137.69      130.36      9.80 o
  -1   4  19     1112.23     1115.50     17.71 o
   0   4  19      332.95      348.77     10.65 o
   1   4  19      482.43      484.14     13.63 o
   2   4  19        6.85        5.24      8.53 o
   3   4  19       13.16       13.30      8.29 o
   4   4  19       94.93       82.66      9.71 o
   5   4  19       30.90       27.85      9.41 o
   6   4  19      311.72      306.67     16.64 o
   7   4  19        1.44       16.43     12.01 o
   8   4  19       49.17       45.54     14.74 o
   9   4  19        5.38      -23.35     24.35 o
  -9   5  19       18.57       37.86     17.71 o
  -8   5  19       14.22        1.50     14.44 o
  -7   5  19       10.69       -5.09     13.34 o
  -6   5  19       30.06       24.49     13.45 o
  -5   5  19       30.21       33.81     10.78 o
  -4   5  19       56.05       56.46     17.24 o
  -3   5  19        2.12      -13.20     13.20 o
  -2   5  19       37.25       39.20     10.94 o
  -1   5  19        0.78        0.42      7.99 o
   0   5  19      389.62      407.10     12.11 o
   1   5  19      113.31      107.94     10.86 o
   2   5  19       10.04       18.07     10.40 o
   3   5  19       27.20       13.81     10.62 o
   4   5  19       10.43       -5.24     10.30 o
   5   5  19       82.86       76.72     17.27 o
   6   5  19        0.42       20.22     14.70 o
   7   5  19       23.84       18.27     20.75 o
   8   5  19        8.15        2.95     15.30 o
  -8   6  19        4.54       -0.32     15.09 o
  -7   6  19       18.45       15.21     20.28 o
  -6   6  19        1.87       -5.24     14.51 o
  -5   6  19        7.29      -14.49     14.49 o
  -4   6  19        3.43      -13.47     13.47 o
  -3   6  19       51.69       44.59     11.76 o
  -2   6  19       33.68       63.27     11.85 o
  -1   6  19        0.43        6.04      9.09 o
   0   6  19        5.80        6.57      8.92 o
   1   6  19       23.49       18.90     11.41 o
   2   6  19       28.51        9.29     13.40 o
   3   6  19       23.52       -3.37     13.28 o
   4   6  19        0.00        5.66     14.04 o
   5   6  19        7.10       -4.92     13.85 o
   6   6  19        0.17        5.77     14.72 o
   7   6  19        3.99       44.00     15.23 o
  -6   7  19        4.53       -0.67     11.34 o
  -5   7  19        0.49      -10.13     17.68 o
  -4   7  19       68.36       64.89     15.07 o
  -3   7  19       10.16       21.34     14.38 o
  -2   7  19      156.50      168.71     15.81 o
  -1   7  19        1.22        7.95     11.94 o
   0   7  19       20.80       35.99     11.10 o
   1   7  19      100.63      113.19     15.68 o
   2   7  19        8.08       -4.69     14.25 o
   3   7  19       62.97       77.44     17.06 o
   4   7  19        3.72        6.71     13.96 o
   5   7  19        3.99       -7.56     13.66 o
  -2   8  19       36.82       26.16     19.95 o
  -1   8  19        1.61       25.20     15.83 o
   0   8  19       72.76      128.08     16.19 o
   1   8  19        5.07        4.76     29.47 o
   2   8  19       14.48       -1.38     15.37 o
 -11   0  20       38.54       15.11     41.25 o
 -10   0  20       72.32       74.80     39.09 o
  -9   0  20       18.13      -12.27     35.09 o
  -8   0  20       60.05       59.23     20.23 o
  -7   0  20       78.50       48.12     23.40 o
  -6   0  20       27.24        4.74     15.43 o
  -5   0  20      513.54      508.01     46.12 o
  -4   0  20       52.08       64.96     14.27 o
  -3   0  20     1705.97     1490.40     35.93 o
  -2   0  20      604.02      490.81     20.93 o
  -1   0  20      910.72      787.07     34.72 o
   0   0  20      687.33      685.70     24.02 o
   1   0  20       64.10       87.31     13.22 o
   2   0  20     4716.46     4481.55     84.45 o
   3   0  20     1433.31     1451.00     28.41 o
   4   0  20      200.26      198.76     13.36 o
   5   0  20       12.90        4.89     11.47 o
   6   0  20        1.86       13.62     13.45 o
   7   0  20      194.49      203.85     21.00 o
   8   0  20       16.27       23.52     18.74 o
   9   0  20       91.07       81.46     20.76 o
  10   0  20       32.61       22.97     32.06 o
 -11   1  20        8.14       -1.78     29.64 o
 -10   1  20        8.67        6.45     27.38 o
  -9   1  20      256.60      284.12     26.66 o
  -8   1  20       19.10       27.16     17.42 o
  -7   1  20       45.75       42.99     16.19 o
  -6   1  20       80.58       65.12     11.77 o
  -5   1  20       24.42       36.93     12.37 o
  -4   1  20     1237.31     1259.30     20.61 o
  -3   1  20     2225.46     2104.56     28.51 o
  -2   1  20      458.17      469.06     13.81 o
  -1   1  20      255.11      261.82     11.76 o
   0   1  20     4139.21     3895.58     53.22 o
   1   1  20     3924.69     3851.36     70.42 o
   2   1  20      364.31      365.23     10.55 o
   3   1  20      177.42      181.89      7.80 o
   4   1  20      399.95      416.22     11.94 o
   5   1  20      157.68      177.16      9.91 o
   6   1  20      116.71      103.79     10.50 o
   7   1  20       99.79      100.76     11.62 o
   8   1  20        4.80        4.40     15.31 o
   9   1  20       29.91       32.47     19.10 o
  10   1  20       11.26       22.48     20.83 o
 -11   2  20       11.72      -19.65     29.07 o
 -10   2  20       30.08       32.26     21.87 o
  -9   2  20        6.17       22.36     19.63 o
  -8   2  20      115.37      122.28     19.08 o
  -7   2  20        3.49       -9.77     15.54 o
  -6   2  20      470.45      441.66     16.80 o
  -5   2  20       84.79      100.93      9.71 o
  -4   2  20      199.82      246.32      9.84 o
  -3   2  20        4.57        8.13      6.95 o
  -2   2  20      918.68      949.61     18.18 o
  -1   2  20      754.91      720.90     11.87 o
   0   2  20     1078.52     1010.28     14.29 o
   1   2  20      219.00      224.34      9.94 o
   2   2  20     1241.70     1226.23     16.57 o
   3   2  20     2100.11     2014.56     23.28 o
   4   2  20      244.33      244.39     10.29 o
   5   2  20      628.70      597.55     16.18 o
   6   2  20      327.59      316.38     17.98 o
   7   2  20       31.39       31.53     14.76 o
   8   2  20        0.58        3.99     16.12 o
   9   2  20       31.07       17.19     18.03 o
  10   2  20        2.23      -21.51     21.51 o
 -11   3  20        1.48        0.18     29.66 o
 -10   3  20       27.75       27.97     21.25 o
  -9   3  20       34.73       45.81     20.84 o
  -8   3  20       18.77       21.09     17.88 o
  -7   3  20      257.93      263.06     19.54 o
  -6   3  20       27.44       37.29     10.52 o
  -5   3  20      132.11      134.74     18.00 o
  -4   3  20       10.89       33.16      9.27 o
  -3   3  20     1204.12     1148.76     31.00 o
  -2   3  20     1351.95     1318.55     20.16 o
  -1   3  20      614.64      628.53     11.77 o
   0   3  20     1599.44     1592.74     18.88 o
   1   3  20      394.93      375.45      9.10 o
   2   3  20       60.02       64.62      8.74 o
   3   3  20        0.87       -8.16      8.16 o
   4   3  20       68.29       88.74      9.13 o
   5   3  20      378.65      409.18     13.22 o
   6   3  20       16.49       12.40      9.79 o
   7   3  20      164.96      161.45     16.87 o
   8   3  20        2.23      -16.65     16.65 o
   9   3  20        0.17      -18.14     18.14 o
  10   3  20       39.20        3.52     20.80 o
 -10   4  20        0.04        5.77     21.48 o
  -9   4  20        8.84       23.10     19.76 o
  -8   4  20        0.14        7.22     14.30 o
  -7   4  20       36.45       32.84     10.36 o
  -6   4  20        0.92       30.71     11.34 o
  -5   4  20      287.45      321.75     13.39 o
  -4   4  20       27.65       25.03     14.83 o
  -3   4  20      407.41      418.69     13.92 o
  -2   4  20      284.47      293.31     13.61 o
  -1   4  20      626.47      677.45     14.38 o
   0   4  20      293.88      327.44     10.52 o
   1   4  20      166.72      197.76     12.10 o
   2   4  20     1424.50     1385.37     22.71 o
   3   4  20      190.18      215.61     10.67 o
   4   4  20       33.98       38.65      9.70 o
   5   4  20      123.36      113.68     10.64 o
   6   4  20       19.98       24.93     12.68 o
   7   4  20       66.31       47.67     11.66 o
   8   4  20       25.34       28.38     15.06 o
   9   4  20        2.83      -25.35     25.35 o
  -9   5  20        6.03      -17.36     17.37 o
  -8   5  20        2.57       -2.25     16.39 o
  -7   5  20        3.26      -11.30     11.30 o
  -6   5  20       30.65       28.39     11.71 o
  -5   5  20        2.63       -9.89     10.96 o
  -4   5  20      233.46      260.09     17.96 o
  -3   5  20      200.24      213.90     26.81 o
  -2   5  20        3.31       17.96     14.15 o
  -1   5  20       45.63       47.31      8.73 o
   0   5  20      238.50      245.77     10.51 o
   1   5  20      348.99      368.99     14.33 o
   2   5  20      128.86      126.30     11.73 o
   3   5  20       16.98       29.11     11.33 o
   4   5  20      169.08      187.41     12.88 o
   5   5  20       18.47       15.01     14.23 o
   6   5  20       13.51       22.35     13.64 o
   7   5  20       10.58       27.52     14.73 o
   8   5  20       53.10       64.39     16.35 o
  -8   6  20       19.70       11.88     15.77 o
  -7   6  20        8.08       13.44     18.72 o
  -6   6  20        0.99      -15.56     15.56 o
  -5   6  20      121.76      116.62     16.52 o
  -4   6  20       99.92       70.13     17.84 o
  -3   6  20       94.46       97.38     13.39 o
  -2   6  20      232.38      235.94     14.77 o
  -1   6  20       78.87       75.74     11.12 o
   0   6  20       99.90      107.79     11.07 o
   1   6  20       60.60       60.78     12.10 o
   2   6  20      306.26      318.85     14.47 o
   3   6  20       47.62       41.16     20.28 o
   4   6  20        1.78      -14.08     14.08 o
   5   6  20        1.06       15.53     14.49 o
   6   6  20        0.29        6.10     18.71 o
   7   6  20       34.36       25.25     24.58 o
  -6   7  20        6.66       12.03     12.19 o
  -5   7  20        6.52       10.94     14.71 o
  -4   7  20       43.33       42.66     15.55 o
  -3   7  20       14.81       -5.83     17.98 o
  -2   7  20        0.87      -14.11     14.11 o
  -1   7  20       29.42       45.25     12.64 o
   0   7  20       18.66       20.23     12.97 o
   1   7  20       20.86        3.68     17.39 o
   2   7  20       21.11       21.81     15.22 o
   3   7  20       20.66       34.46     19.35 o
   4   7  20       62.84       55.86     15.09 o
   5   7  20        4.57      -11.29     14.27 o
  -2   8  20       30.31       47.78     19.63 o
  -1   8  20       95.87      127.59     21.14 o
   0   8  20       12.63       20.61     31.14 o
   1   8  20       38.25       43.61     21.12 o
 -11   1  21       90.15      139.82     31.29 o
 -10   1  21       23.22        2.07     27.88 o
  -9   1  21       80.26      114.20     20.19 o
  -8   1  21       49.68       55.74     18.07 o
  -7   1  21      193.66      183.54     18.13 o
  -6   1  21      107.13      107.44     12.83 o
  -5   1  21        7.71       14.69     15.73 o
  -4   1  21      535.21      510.63     16.20 o
  -3   1  21      438.50      412.50     12.75 o
  -2   1  21      344.15      349.67     10.61 o
  -1   1  21       59.71       58.98     11.73 o
   0   1  21     2201.96     2103.67     33.16 o
   1   1  21        7.83       51.39      7.45 o
   2   1  21      357.94      339.52     10.35 o
   3   1  21      485.54      423.03     11.90 o
   4   1  21      203.26      183.33      9.45 o
   5   1  21      339.89      341.92     11.90 o
   6   1  21       31.70       39.37     10.71 o
   7   1  21       45.58       29.43     11.36 o
   8   1  21       20.37       13.39     15.56 o
   9   1  21       10.25       -8.14     19.41 o
  10   1  21       11.41       40.02     21.39 o
 -11   2  21       15.82       32.26     35.73 o
 -10   2  21       20.68        4.24     21.53 o
  -9   2  21        0.12       -8.30     19.50 o
  -8   2  21      168.29      127.82     19.52 o
  -7   2  21       16.56       23.13     16.55 o
  -6   2  21      250.91      297.25     18.86 o
  -5   2  21       41.94       69.60     10.85 o
  -4   2  21       41.33       35.51      7.94 o
  -3   2  21      130.46      149.07      8.83 o
  -2   2  21       98.63      108.42     10.96 o
  -1   2  21        8.61       25.20      8.61 o
   0   2  21      603.32      606.18     16.03 o
   1   2  21       35.74       42.82      7.39 o
   2   2  21       33.86       40.41      6.45 o
   3   2  21       29.05       63.84      6.86 o
   4   2  21      504.03      455.30     11.08 o
   5   2  21      197.06      197.17     14.18 o
   6   2  21        9.10      -10.84     13.10 o
   7   2  21       11.91       -3.20     14.73 o
   8   2  21        6.27        4.71     16.18 o
   9   2  21       21.58        1.91     18.62 o
  10   2  21        0.10      -22.50     22.50 o
 -10   3  21        0.06      -21.58     21.58 o
  -9   3  21       39.37       33.50     19.86 o
  -8   3  21       10.51       26.67     19.03 o
  -7   3  21       96.87      110.54     23.75 o
  -6   3  21       30.41       27.03     10.77 o
  -5   3  21       56.23       56.52     10.56 o
  -4   3  21     1856.84     1836.17     27.79 o
  -3   3  21       35.33       48.37      9.59 o
  -2   3  21     1186.42     1135.70     18.36 o
  -1   3  21      372.99      405.08     10.21 o
   0   3  21      123.76      148.63      7.63 o
   1   3  21      166.79      177.40      7.40 o
   2   3  21      208.40      197.74     10.38 o
   3   3  21       82.55       80.22      9.33 o
   4   3  21      613.42      612.40     14.93 o
   5   3  21        2.37        3.46      9.33 o
   6   3  21       99.60       91.57     12.79 o
   7   3  21        3.68       -4.87     18.57 o
   8   3  21       10.82       19.94     17.81 o
   9   3  21       30.73       28.53     19.44 o
  10   3  21        3.38      -20.50     20.50 o
 -10   4  21       20.68       35.13     21.79 o
  -9   4  21        5.59       12.39     20.22 o
  -8   4  21       25.07       21.93     15.07 o
  -7   4  21       49.97       46.64     10.82 o
  -6   4  21        9.17       14.36     11.41 o
  -5   4  21      193.52      199.77     16.93 o
  -4   4  21       68.13       52.05     10.77 o
  -3   4  21      365.80      367.91     13.82 o
  -2   4  21        2.21        4.38     10.60 o
  -1   4  21        9.79       17.18      8.89 o
   0   4  21        8.43       14.65      9.12 o
   1   4  21       76.53       66.90     10.67 o
   2   4  21      184.28      178.57     11.17 o
   3   4  21       14.11       10.36      9.50 o
   4   4  21      163.12      177.54     11.12 o
   5   4  21       71.37       70.16     10.61 o
   6   4  21       38.43       61.74     11.05 o
   7   4  21        0.16       -7.31     14.53 o
   8   4  21        4.40       -0.65     18.34 o
   9   4  21       18.53      -13.48     20.34 o
  -9   5  21       10.84       18.07     18.72 o
  -8   5  21        6.33        1.59     17.30 o
  -7   5  21       20.61       26.65     13.16 o
  -6   5  21        6.88       17.08     13.03 o
  -5   5  21       23.59        6.63     12.47 o
  -4   5  21       51.77       44.28     12.92 o
  -3   5  21      108.63       74.53     12.83 o
  -2   5  21      112.56      121.72     12.94 o
  -1   5  21        8.17       14.55      9.87 o
   0   5  21       26.08       10.92      9.53 o
   1   5  21      224.30      229.52     13.36 o
   2   5  21       23.49       16.55     11.56 o
   3   5  21      282.57      269.53     14.43 o
   4   5  21       29.48        6.97     11.13 o
   5   5  21        7.11       15.13     11.25 o
   6   5  21       26.52       58.31     16.14 o
   7   5  21        1.33        9.92     14.77 o
   8   5  21       45.18       70.75     16.82 o
  -7   6  21        4.55      -15.88     15.88 o
  -6   6  21        7.90       -4.29     24.46 o
  -5   6  21        1.12      -18.46     18.46 o
  -4   6  21       21.90        1.81     15.44 o
  -3   6  21        1.13       10.48     12.57 o
  -2   6  21        0.60        1.27     12.26 o
  -1   6  21       16.27       26.67     10.84 o
   0   6  21        3.64       24.62     12.08 o
   1   6  21       34.34       47.75     12.42 o
   2   6  21       21.27        3.58     11.70 o
   3   6  21        4.38       -0.19     14.57 o
   4   6  21        0.35       -4.51     14.71 o
   5   6  21        9.39      -11.13     14.83 o
   6   6  21       17.56        0.18     22.08 o
   7   6  21        0.45       18.49     15.83 o
  -5   7  21        5.29       -7.66     15.50 o
  -4   7  21       13.04      -12.88     15.21 o
  -3   7  21        7.80       14.32     15.54 o
  -2   7  21        0.75        9.73     15.13 o
  -1   7  21       64.55       58.52     13.71 o
   0   7  21        6.74       13.05     15.40 o
   1   7  21        3.96       37.08     15.77 o
   2   7  21        7.03        2.78     15.84 o
   3   7  21        9.37      -19.89     19.89 o
   4   7  21        4.46      -14.53     16.37 o
   5   7  21        6.79       -7.61     15.08 o
  -1   8  21        3.93        5.25     20.09 o
   0   8  21        4.19       19.02     24.94 o
 -11   0  22        6.48      -40.20     40.20 o
 -10   0  22       39.54       43.29     38.72 o
  -9   0  22       34.87      -23.80     34.22 o
  -8   0  22       92.14      103.59     26.24 o
  -7   0  22      143.79      133.77     21.57 o
  -6   0  22       69.00       77.71     22.23 o
  -5   0  22      344.37      347.94     21.20 o
  -4   0  22     1428.19     1309.52     45.04 o
  -3   0  22      339.65      337.55     19.97 o
  -2   0  22     4179.38     3630.58     72.13 o
  -1   0  22     4807.26     4426.59     84.70 o
   0   0  22      165.05      169.09     16.08 o
   1   0  22     1558.97     1542.27     38.71 o
   2   0  22       24.28       27.25     12.93 o
   3   0  22     3260.92     2909.47     64.17 o
   4   0  22      583.57      508.92     19.06 o
   5   0  22     1370.20     1279.01     29.24 o
   6   0  22      247.90      249.25     25.17 o
   7   0  22        7.73       -3.93     15.64 o
   8   0  22       83.65       75.30     34.22 o
   9   0  22       40.18       39.19     22.00 o
  10   0  22      107.61      122.15     41.75 o
 -11   1  22       22.87       57.30     31.35 o
 -10   1  22        9.22       28.09     27.82 o
  -9   1  22       55.78       72.55     20.76 o
  -8   1  22        0.64       -5.35     17.97 o
  -7   1  22      144.16      189.21     18.51 o
  -6   1  22        3.51      -13.18     13.18 o
  -5   1  22      251.81      283.63     14.44 o
  -4   1  22      168.40      176.38     17.30 o
  -3   1  22      949.34      821.30     18.99 o
  -2   1  22      155.72      172.88     10.13 o
  -1   1  22     3191.17     2953.92     43.25 o
   0   1  22     2327.79     2187.44     34.50 o
   1   1  22       72.74       65.33      8.51 o
   2   1  22        0.65       -0.77      8.01 o
   3   1  22       86.53      108.18      9.79 o
   4   1  22      867.30      873.80     16.54 o
   5   1  22      597.10      577.23     14.51 o
   6   1  22        0.22        1.44     10.25 o
   7   1  22       15.92       15.84     11.49 o
   8   1  22        3.31       38.96     16.58 o
   9   1  22       18.22       28.24     20.39 o
  10   1  22       29.89       29.87     22.11 o
 -11   2  22        0.51      -10.10     30.58 o
 -10   2  22       39.96       35.37     22.72 o
  -9   2  22        5.95       16.22     19.85 o
  -8   2  22       67.30       51.00     19.37 o
  -7   2  22       70.11       71.09     17.79 o
  -6   2  22       25.32       50.83     24.07 o
  -5   2  22      569.37      494.96     22.41 o
  -4   2  22       35.33       26.96      9.06 o
  -3   2  22      906.89      884.95     19.44 o
  -2   2  22     1534.27     1487.41     29.50 o
  -1   2  22      863.88      813.24     17.18 o
   0   2  22        0.99        7.33      6.97 o
   1   2  22      698.17      670.22     14.23 o
   2   2  22     2740.04     2649.43     36.84 o
   3   2  22       10.31       17.27      7.21 o
   4   2  22      341.46      341.94     10.98 o
   5   2  22       80.70       77.09     10.21 o
   6   2  22        8.13       19.16     14.22 o
   7   2  22      145.61      148.33     16.83 o
   8   2  22       14.11       17.97     18.12 o
   9   2  22       17.95        8.06     18.89 o
  10   2  22       15.96        0.82     23.49 o
 -10   3  22        1.34        3.76     22.55 o
  -9   3  22       60.72       71.21     21.55 o
  -8   3  22       26.36       32.62     25.10 o
  -7   3  22        1.66       -8.45     16.83 o
  -6   3  22      131.95      143.93     13.82 o
  -5   3  22      321.53      333.13     13.93 o
  -4   3  22     1685.16     1695.58     26.95 o
  -3   3  22       53.17       70.34      9.98 o
  -2   3  22       50.66       62.49      8.58 o
  -1   3  22       16.67       13.01      7.32 o
   0   3  22     1832.28     1676.04     21.78 o
   1   3  22     2105.89     2017.73     23.79 o
   2   3  22        2.15        3.28      8.57 o
   3   3  22      312.64      303.27     12.39 o
   4   3  22      208.05      242.20     11.07 o
   5   3  22       50.94       41.65     11.80 o
   6   3  22        1.16       -3.61     14.61 o
   7   3  22        0.61        6.43     15.97 o
   8   3  22        6.82        3.64     18.08 o
   9   3  22        0.54      -18.89     18.89 o
 -10   4  22        1.63       -5.18     21.82 o
  -9   4  22        6.07      -10.54     20.36 o
  -8   4  22        0.84        7.49     19.95 o
  -7   4  22        3.34        6.76     10.98 o
  -6   4  22        3.32       -5.93     11.63 o
  -5   4  22        1.18        4.87     10.95 o
  -4   4  22      380.24      377.20     14.69 o
  -3   4  22       49.48       62.12     11.74 o
  -2   4  22      853.33      894.68     28.24 o
  -1   4  22       75.47       82.34     10.08 o
   0   4  22       24.37       33.10     10.87 o
   1   4  22      342.83      407.66     15.35 o
   2   4  22      586.97      578.67     17.71 o
   3   4  22      366.54      353.94     13.34 o
   4   4  22       12.59       14.92     11.38 o
   5   4  22       77.44       92.14     11.26 o
   6   4  22      204.53      206.77     22.83 o
   7   4  22      250.94      250.56     16.92 o
   8   4  22        6.28      -12.55     18.85 o
   9   4  22       29.16       -6.13     20.67 o
  -9   5  22        4.46      -16.06     49.42 o
  -8   5  22       33.57       47.43     18.28 o
  -7   5  22        2.86       -2.96     13.70 o
  -6   5  22       23.02       32.74     13.67 o
  -5   5  22       60.06       54.32     13.12 o
  -4   5  22       20.17       19.89     12.96 o
  -3   5  22       70.82       79.06     20.67 o
  -2   5  22       43.99       53.51     16.41 o
  -1   5  22      289.30      331.70     15.42 o
   0   5  22      473.37      452.73     16.38 o
   1   5  22       62.14       49.61     12.02 o
   2   5  22        9.91      -11.46     11.50 o
   3   5  22       16.21        6.68     11.70 o
   4   5  22      263.10      245.88     13.80 o
   5   5  22      111.80      121.84     12.73 o
   6   5  22       45.90       82.65     16.11 o
   7   5  22       22.32       28.75     15.69 o
   8   5  22        7.14       23.53     19.64 o
  -7   6  22       49.70       29.53     13.98 o
  -6   6  22       17.44      -13.37     16.77 o
  -5   6  22        1.17       -0.34     18.93 o
  -4   6  22        3.10      -14.80     15.46 o
  -3   6  22       83.05       68.21     13.45 o
  -2   6  22      222.26      235.38     16.70 o
  -1   6  22       21.05       38.93     13.06 o
   0   6  22       89.21      122.26     13.63 o
   1   6  22       81.21      102.23     13.33 o
   2   6  22       49.68       52.14     12.79 o
   3   6  22       14.95       16.80     15.25 o
   4   6  22        0.96      -14.80     15.00 o
   5   6  22       31.18        9.45     15.70 o
   6   6  22       14.86        4.61     18.61 o
  -5   7  22       28.11        8.19     16.53 o
  -4   7  22        2.53        0.13     19.04 o
  -3   7  22        8.91       27.18     16.57 o
  -2   7  22       15.49       16.07     15.72 o
  -1   7  22       51.16       58.27     14.18 o
   0   7  22      119.83      140.43     17.60 o
   1   7  22        8.73        1.67     16.17 o
   2   7  22        4.00      -10.11     16.29 o
   3   7  22       21.46       10.10     15.89 o
   4   7  22       28.31        2.04     18.54 o
 -11   1  23       47.24       56.39     31.11 o
 -10   1  23       20.79       17.12     27.92 o
  -9   1  23       68.34       52.33     21.57 o
  -8   1  23       21.86        9.22     18.35 o
  -7   1  23      133.03      166.14     27.56 o
  -6   1  23      189.89      190.00     15.01 o
  -5   1  23      144.39      155.72     13.59 o
  -4   1  23      545.69      538.45     17.43 o
  -3   1  23      673.53      599.05     17.80 o
  -2   1  23      593.09      566.43     17.13 o
  -1   1  23        7.55       29.09     11.93 o
   0   1  23      342.43      392.90     14.62 o
   1   1  23      336.90      336.20     13.99 o
   2   1  23      166.85      155.71     11.95 o
   3   1  23      250.51      273.12     11.88 o
   4   1  23      511.06      498.45     13.96 o
   5   1  23       28.15       45.31      9.75 o
   6   1  23      132.56      127.39     12.14 o
   7   1  23       46.94       52.59     12.59 o
   8   1  23       10.68      -16.03     16.03 o
   9   1  23      103.59      111.03     21.28 o
  10   1  23        1.42        0.68     22.66 o
 -11   2  23        2.55       -2.13     39.71 o
 -10   2  23       55.53       51.88     23.51 o
  -9   2  23       10.06        6.80     20.72 o
  -8   2  23      174.85      156.90     21.22 o
  -7   2  23        1.14       12.22     24.90 o
  -6   2  23       11.65       10.44     16.19 o
  -5   2  23      105.69      117.57     16.25 o
  -4   2  23        0.95      -11.17     11.17 o
  -3   2  23      227.62      243.76     12.40 o
  -2   2  23       10.35       40.48     10.38 o
  -1   2  23       33.18       39.09     12.07 o
   0   2  23      370.03      413.39     15.50 o
   1   2  23       49.30       52.05      9.24 o
   2   2  23        3.31        8.04      7.58 o
   3   2  23      505.17      497.26     12.95 o
   4   2  23       10.08       -1.07      8.93 o
   5   2  23      377.67      362.72     14.08 o
   6   2  23        0.39       -6.71     14.63 o
   7   2  23      105.06      108.29     16.80 o
   8   2  23       14.63       -5.68     17.81 o
   9   2  23       33.75       24.72     19.63 o
  10   2  23        2.26      -22.04     23.08 o
 -10   3  23       22.97       24.28     23.63 o
  -9   3  23        1.85      -14.45     20.68 o
  -8   3  23        0.53       -7.53     19.63 o
  -7   3  23        0.19      -17.57     17.57 o
  -6   3  23       66.20       65.28     17.59 o
  -5   3  23        0.52       12.33     13.93 o
  -4   3  23       39.76       55.18     10.71 o
  -3   3  23      261.01      305.96     13.12 o
  -2   3  23      934.00      901.13     22.07 o
  -1   3  23       30.94       34.99      9.86 o
   0   3  23      102.71       79.40      9.93 o
   1   3  23        0.24       16.91      7.13 o
   2   3  23       56.42       72.82      9.68 o
   3   3  23       40.50       37.15      9.68 o
   4   3  23      539.02      485.05     14.21 o
   5   3  23       76.07       83.98     12.35 o
   6   3  23        1.06      -14.31     15.12 o
   7   3  23       18.04        8.84     16.93 o
   8   3  23        0.25      -17.80     17.80 o
   9   3  23        8.14        2.16     20.01 o
  -9   4  23       10.86        8.81     21.08 o
  -8   4  23        0.04       42.46     25.45 o
  -7   4  23      128.56      137.24     20.45 o
  -6   4  23        2.00        8.62     12.01 o
  -5   4  23      283.01      298.35     14.71 o
  -4   4  23       13.10       15.61     11.13 o
  -3   4  23      168.23      147.92     16.59 o
  -2   4  23      487.12      441.33     16.62 o
  -1   4  23        0.81       -3.05     13.74 o
   0   4  23      867.88      770.33     23.26 o
   1   4  23       31.56       28.74     11.40 o
   2   4  23       95.56       91.98     11.73 o
   3   4  23      162.17      151.24     11.97 o
   4   4  23       10.46        3.90     14.06 o
   5   4  23      104.00      101.83     12.37 o
   6   4  23       37.74       35.92     13.83 o
   7   4  23        1.08       16.33     18.62 o
   8   4  23       68.39       52.28     19.70 o
   9   4  23        0.54       18.56     48.40 o
  -8   5  23       27.65       33.67     18.68 o
  -7   5  23        4.08       -6.73     14.46 o
  -6   5  23       69.44      102.54     15.05 o
  -5   5  23       29.04       30.91     13.58 o
  -4   5  23        3.70        9.96     13.46 o
  -3   5  23       16.56       19.36     13.25 o
  -2   5  23        0.49       -1.59     12.01 o
  -1   5  23      489.93      515.24     21.74 o
   0   5  23       16.25       30.87     15.66 o
   1   5  23      215.89      252.29     14.63 o
   2   5  23        2.03       12.72     12.42 o
   3   5  23       34.68       30.07     12.34 o
   4   5  23       84.74      103.94     18.22 o
   5   5  23       29.24       33.29     12.33 o
   6   5  23      141.83      139.31     18.37 o
   7   5  23        1.26       36.96     16.05 o
   8   5  23       13.07       -6.54     48.77 o
  -7   6  23        1.52      -11.36     13.97 o
  -6   6  23        0.08      -17.12     17.12 o
  -5   6  23        0.54      -16.11     16.42 o
  -4   6  23        0.33      -15.79     15.79 o
  -3   6  23       21.65       28.30     13.90 o
  -2   6  23       48.44       73.02     13.89 o
  -1   6  23        3.80       -3.51     15.18 o
   0   6  23       23.08       21.94     17.44 o
   1   6  23       72.22       79.82     13.54 o
   2   6  23       41.45       27.67     13.11 o
   3   6  23        0.12      -16.56     16.56 o
   4   6  23       27.30        5.81     19.67 o
   5   6  23        1.45        6.88     16.02 o
   6   6  23        0.10       -9.36     16.50 o
  -5   7  23       11.87       -7.55     16.79 o
  -4   7  23       10.74       -4.18     16.55 o
  -3   7  23        0.18        3.05     22.74 o
  -2   7  23       10.08        8.23     16.21 o
  -1   7  23        3.68       12.68     20.16 o
   0   7  23        7.68       14.50     16.30 o
   1   7  23        2.56      -15.99     15.99 o
   2   7  23        6.09      -16.02     16.02 o
   3   7  23       34.89       12.82     17.53 o
   4   7  23        3.83      -20.47     20.47 o
 -11   0  24       30.88      -11.35     46.86 o
 -10   0  24       11.81       64.62     42.36 o
  -9   0  24      108.20       74.30     42.30 o
  -8   0  24       41.10       59.81     35.83 o
  -7   0  24      215.66      198.99     24.24 o
  -6   0  24      434.80      466.63     26.05 o
  -5   0  24     1223.58     1179.68     35.91 o
  -4   0  24     2661.26     2436.15     54.91 o
  -3   0  24      811.39      750.14     56.21 o
  -2   0  24       22.55       10.54     14.13 o
  -1   0  24     1688.65     1400.43     36.94 o
   0   0  24      168.28      170.60     17.33 o
   1   0  24     4034.98     3539.45     71.28 o
   2   0  24     1289.47     1207.20     35.45 o
   3   0  24      438.14      406.97     17.69 o
   4   0  24      227.89      220.44     15.92 o
   5   0  24        8.36        2.75     13.77 o
   6   0  24      733.82      670.92     23.95 o
   7   0  24       13.71       23.19     20.15 o
   8   0  24      120.64       99.58     27.16 o
   9   0  24        2.21       18.91     23.02 o
  10   0  24        0.03       -8.39     41.19 o
 -11   1  24        9.30      -32.56     32.56 o
 -10   1  24        0.30      -37.72     38.35 o
  -9   1  24       20.24       45.91     22.27 o
  -8   1  24        7.61       13.79     19.87 o
  -7   1  24       10.91        6.04     17.07 o
  -6   1  24       10.88       20.66     13.47 o
  -5   1  24      314.34      332.77     16.16 o
  -4   1  24     1459.48     1443.00     27.64 o
  -3   1  24       68.14       58.14     11.58 o
  -2   1  24      552.37      497.34     18.39 o
  -1   1  24      166.06      149.56     12.18 o
   0   1  24     1441.80     1325.16     25.71 o
   1   1  24     1893.08     1791.89     41.64 o
   2   1  24      620.96      571.44     18.19 o
   3   1  24     1200.02     1170.31     21.45 o
   4   1  24        6.85       38.04      9.25 o
   5   1  24      220.99      242.61     11.90 o
   6   1  24      207.11      220.92     13.68 o
   7   1  24      183.98      198.80     14.34 o
   8   1  24       96.53       56.45     17.53 o
   9   1  24        6.85        7.50     37.33 o
  10   1  24        0.00      -22.85     22.85 o
 -10   2  24        3.14       12.05     23.55 o
  -9   2  24       24.91       -8.57     22.38 o
  -8   2  24        0.09       -0.39     19.48 o
  -7   2  24       63.28       60.14     18.91 o
  -6   2  24       30.14       16.04     16.64 o
  -5   2  24        4.02       -2.83     15.69 o
  -4   2  24       36.80       27.09     12.58 o
  -3   2  24     1022.87      964.87     24.44 o
  -2   2  24     1101.09     1040.18     23.24 o
  -1   2  24      163.99      206.67     13.52 o
   0   2  24      669.89      577.19     17.91 o
   1   2  24     1438.60     1429.61     27.25 o
   2   2  24      314.79      328.26     12.37 o
   3   2  24      566.92      559.51     15.52 o
   4   2  24       89.00      101.55     10.33 o
   5   2  24      527.56      528.39     15.01 o
   6   2  24       73.84       82.30     16.05 o
   7   2  24       12.65        2.04     16.13 o
   8   2  24        8.17        3.54     18.22 o
   9   2  24       15.07       -5.03     19.79 o
  10   2  24       33.29       44.15     39.90 o
 -10   3  24       10.35       28.40     38.91 o
  -9   3  24        3.68      -21.16     21.16 o
  -8   3  24       50.07       75.98     26.03 o
  -7   3  24        0.20      -15.17     18.69 o
  -6   3  24      321.11      360.15     22.76 o
  -5   3  24       19.15       20.45     16.57 o
  -4   3  24      114.96      100.13     13.57 o
  -3   3  24      529.12      538.48     18.90 o
  -2   3  24        5.04       11.07     11.30 o
  -1   3  24     4287.58     3987.55     57.39 o
   0   3  24      878.91      771.38     20.39 o
   1   3  24       72.73       92.69      9.10 o
   2   3  24        1.78       16.59     11.21 o
   3   3  24      353.59      386.15     16.22 o
   4   3  24      725.62      705.55     19.11 o
   5   3  24        0.46      -13.99     13.99 o
   6   3  24        9.11        7.83     15.39 o
   7   3  24       55.89       51.50     18.09 o
   8   3  24       11.68        9.37     26.53 o
   9   3  24       47.53       17.66     20.59 o
  -9   4  24        0.41      -20.24     21.57 o
  -8   4  24       12.49      -10.80     20.36 o
  -7   4  24       74.79       75.96     19.55 o
  -6   4  24      172.97      170.85     16.27 o
  -5   4  24       17.24       20.10     12.51 o
  -4   4  24       26.91       22.09     12.20 o
  -3   4  24       48.23       83.99     13.98 o
  -2   4  24      602.62      620.51     23.14 o
  -1   4  24       49.73       30.89     17.96 o
   0   4  24      300.64      311.33     22.74 o
   1   4  24       36.23       48.96     11.69 o
   2   4  24       51.15       39.21     12.09 o
   3   4  24      155.23      172.32     15.86 o
   4   4  24       12.33       27.19     10.77 o
   5   4  24      398.72      458.78     20.67 o
   6   4  24        0.90       23.17     17.14 o
   7   4  24       46.17       24.57     18.98 o
   8   4  24       18.74       42.83     20.00 o
  -8   5  24       17.44       51.12     24.25 o
  -7   5  24        9.69       17.44     14.60 o
  -6   5  24        7.21        9.44     14.24 o
  -5   5  24       25.64       19.12     14.07 o
  -4   5  24      218.56      211.78     16.23 o
  -3   5  24        7.84        1.44     16.21 o
  -2   5  24       97.63       95.61     14.12 o
  -1   5  24       32.63       53.26     20.50 o
   0   5  24      605.74      558.72     28.64 o
   1   5  24      222.53      216.09     19.48 o
   2   5  24      453.21      440.38     21.84 o
   3   5  24      280.11      298.84     16.04 o
   4   5  24        7.36       -0.38     21.89 o
   5   5  24        2.54        7.81     16.86 o
   6   5  24        0.35       -5.62     15.15 o
   7   5  24       44.75       52.88     31.02 o
  -7   6  24        1.53       12.81     15.24 o
  -6   6  24       17.46       -0.13     18.66 o
  -5   6  24        7.69        9.17     17.75 o
  -4   6  24       23.93       18.65     16.87 o
  -3   6  24      104.20       77.59     22.90 o
  -2   6  24       14.88       40.68     14.19 o
  -1   6  24        9.12       -5.50     30.15 o
   0   6  24        2.73       16.59     20.65 o
   1   6  24      215.07      220.45     15.56 o
   2   6  24      143.28      119.30     14.63 o
   3   6  24        9.51       12.64     16.38 o
   4   6  24       39.60       11.46     16.47 o
   5   6  24       11.86        1.99     16.50 o
   6   6  24        8.73       11.87     17.54 o
  -5   7  24        1.42       -6.56     19.53 o
  -4   7  24       19.09       35.66     17.65 o
  -3   7  24        1.38        0.52     17.07 o
  -2   7  24       21.50       32.20     19.07 o
  -1   7  24       19.65       35.26     21.01 o
   0   7  24       30.99       34.83     30.37 o
   1   7  24        1.05       26.36     17.59 o
   2   7  24       49.54       72.68     18.10 o
   3   7  24       23.32        7.34     19.66 o
   4   7  24        4.18      -13.99     17.45 o
 -11   1  25        0.10      -16.74     60.27 o
 -10   1  25       80.37       44.11     31.71 o
  -9   1  25        0.05       -5.30     20.83 o
  -8   1  25       75.18       74.78     20.98 o
  -7   1  25       21.62        8.23     18.40 o
  -6   1  25       84.47       72.10     14.36 o
  -5   1  25     1081.52     1035.25     24.50 o
  -4   1  25       16.87        0.61     11.92 o
  -3   1  25     1081.07      921.78     28.08 o
  -2   1  25      383.29      339.33     15.38 o
  -1   1  25      243.63      255.48     16.29 o
   0   1  25       16.26       49.14     11.00 o
   1   1  25        9.37       41.51     11.20 o
   2   1  25      221.94      223.62     13.72 o
   3   1  25      888.19      860.06     19.12 o
   4   1  25      514.25      502.44     14.75 o
   5   1  25      237.58      258.58     12.39 o
   6   1  25       19.65       24.43     12.10 o
   7   1  25       25.78       36.95     18.23 o
   8   1  25        1.01        1.50     17.79 o
   9   1  25        6.54       40.51     22.54 o
  10   1  25       22.64       34.09     23.98 o
 -10   2  25       39.47       -1.01     24.62 o
  -9   2  25        8.04      -12.70     23.24 o
  -8   2  25        0.55        7.20     20.36 o
  -7   2  25        4.02      -16.72     18.50 o
  -6   2  25       18.27       30.52     16.93 o
  -5   2  25       58.43       55.11     32.14 o
  -4   2  25        4.95       -6.54     12.47 o
  -3   2  25       20.48        2.84     11.74 o
  -2   2  25      822.18      744.89     20.67 o
  -1   2  25       72.60       60.46     12.92 o
   0   2  25      695.83      604.97     19.51 o
   1   2  25      432.92      459.56     17.10 o
   2   2  25        2.55       13.97      9.52 o
   3   2  25     1074.60      956.44     18.90 o
   4   2  25       44.87       51.42     13.08 o
   5   2  25      409.60      377.28     14.08 o
   6   2  25       65.05       80.52     16.62 o
   7   2  25        0.43      -14.24     16.20 o
   8   2  25       47.54       22.82     18.98 o
   9   2  25       34.65       38.75     21.09 o
 -10   3  25       11.65      -15.91     34.31 o
  -9   3  25        0.32        1.96     22.60 o
  -8   3  25       20.54       14.04     22.01 o
  -7   3  25        0.01       -0.46     19.36 o
  -6   3  25       34.78       31.46     28.66 o
  -5   3  25        5.98        6.84     17.25 o
  -4   3  25      546.04      551.69     24.46 o
  -3   3  25       31.79       19.13     15.59 o
  -2   3  25      753.08      705.61     28.18 o
  -1   3  25       31.28       40.88     15.50 o
   0   3  25      108.51      102.92     13.81 o
   1   3  25        3.80        3.38     10.16 o
   2   3  25      250.63      263.16     12.75 o
   3   3  25        2.16        1.22     14.96 o
   4   3  25        6.90        4.68     13.92 o
   5   3  25        6.82        5.54     15.07 o
   6   3  25       13.37       -2.86     15.82 o
   7   3  25        0.36       -3.25     18.36 o
   8   3  25        1.02      -11.06     19.12 o
   9   3  25        4.45       14.93     20.44 o
  -9   4  25       41.09       36.52     22.74 o
  -8   4  25        0.92      -12.71     21.51 o
  -7   4  25       23.65        2.80     19.74 o
  -6   4  25       22.11       35.73     19.55 o
  -5   4  25       65.31       61.86     14.69 o
  -4   4  25      154.33      170.58     24.32 o
  -3   4  25       95.86      123.36     16.91 o
  -2   4  25      152.11      167.77     29.41 o
  -1   4  25       85.33      114.14     20.08 o
   0   4  25       51.47       32.90     19.85 o
   1   4  25      598.74      607.72     50.02 o
   2   4  25        9.53       -2.44     14.61 o
   3   4  25      279.05      293.25     14.21 o
   4   4  25       33.42       61.65     14.84 o
   5   4  25       12.94       20.79     16.36 o
   6   4  25      259.76      282.93     20.20 o
   7   4  25        1.53       -7.73     18.26 o
   8   4  25      117.42      126.01     21.77 o
  -8   5  25       47.30       67.71     43.60 o
  -7   5  25        1.40        1.57     17.59 o
  -6   5  25       31.05       49.82     15.19 o
  -5   5  25       42.49       13.35     19.05 o
  -4   5  25       42.54       38.35     14.37 o
  -3   5  25      156.85      164.02     18.70 o
  -2   5  25       28.30       41.44     20.88 o
  -1   5  25       17.67       18.53     20.13 o
   0   5  25      267.18      263.47     23.79 o
   1   5  25       25.35       23.63     15.88 o
   2   5  25      282.80      267.37     16.16 o
   3   5  25      123.79      120.38     14.28 o
   4   5  25        8.38        6.65     12.68 o
   5   5  25        0.01        1.48     20.22 o
   6   5  25        0.21       -2.28     15.57 o
   7   5  25       60.90       56.07     31.61 o
  -7   6  25        0.01       -3.58     16.84 o
  -6   6  25        0.01      -18.41     18.41 o
  -5   6  25        0.05      -17.56     17.56 o
  -4   6  25       15.18      -18.23     18.23 o
  -3   6  25       34.78       39.71     14.72 o
  -2   6  25        1.91       -1.25     21.12 o
  -1   6  25       40.35       36.63     21.80 o
   0   6  25       54.17       52.82     21.36 o
   1   6  25       17.22       34.59     16.48 o
   2   6  25        0.76        9.13     18.39 o
   3   6  25        0.19      -16.44     16.44 o
   4   6  25        0.33      -16.96     16.96 o
   5   6  25        9.57      -14.77     26.95 o
   6   6  25        3.96        5.34     25.59 o
  -4   7  25        9.95        7.19     17.93 o
  -3   7  25        0.81       -1.03     21.83 o
  -2   7  25       10.92       15.89     21.64 o
  -1   7  25       60.13       90.55     28.77 o
   0   7  25        4.09       27.40     20.95 o
   1   7  25       46.62       68.85     23.08 o
   2   7  25        4.10       15.95     29.91 o
   3   7  25        0.35      -17.86     17.86 o
 -11   0  26       59.92      118.21     49.82 o
 -10   0  26       65.67      118.21     45.51 o
  -9   0  26       53.21       65.98     41.62 o
  -8   0  26      108.45      112.10     39.65 o
  -7   0  26       52.40       12.13     21.83 o
  -6   0  26      251.34      231.83     39.96 o
  -5   0  26      254.73      243.60     23.15 o
  -4   0  26      227.66      234.63     21.93 o
  -3   0  26     3577.73     3037.96     89.38 o
  -2   0  26      977.94      890.87     40.48 o
  -1   0  26        6.09       24.10     38.17 o
   0   0  26      255.21      272.11     20.30 o
   1   0  26     1847.63     1698.82     43.36 o
   2   0  26     2201.98     1970.46     48.47 o
   3   0  26      117.32      118.26     15.21 o
   4   0  26     1295.44     1190.39     29.57 o
   5   0  26      274.03      260.87     18.38 o
   6   0  26       45.93       36.43     26.63 o
   7   0  26       42.63       56.24     26.21 o
   8   0  26        6.13        9.72     22.75 o
   9   0  26       28.78       42.43     24.61 o
 -10   1  26        3.94      -31.74     31.74 o
  -9   1  26        1.04       14.13     22.18 o
  -8   1  26       35.82       34.24     20.87 o
  -7   1  26       45.76       40.49     22.45 o
  -6   1  26      298.21      340.45     18.58 o
  -5   1  26        9.71       40.73     13.72 o
  -4   1  26      119.89      142.80     16.89 o
  -3   1  26      419.12      399.05     24.98 o
  -2   1  26     1876.53     1703.91     31.08 o
  -1   1  26     3246.35     2852.39     43.65 o
   0   1  26       53.39       69.54     11.39 o
   1   1  26       19.73       36.66     11.43 o
   2   1  26       18.76       39.74     12.25 o
   3   1  26     2702.29     2526.29     35.49 o
   4   1  26      923.73      891.62     18.67 o
   5   1  26      190.09      212.95     13.50 o
   6   1  26       12.70       21.96     12.44 o
   7   1  26       12.06        7.41     13.27 o
   8   1  26      142.88      136.15     22.52 o
   9   1  26        0.98      -22.08     22.08 o
 -10   2  26        0.44      -24.08     24.08 o
  -9   2  26       20.17       40.06     24.03 o
  -8   2  26       43.17       38.81     44.19 o
  -7   2  26        3.19      -18.60     18.60 o
  -6   2  26      200.80      256.83     27.39 o
  -5   2  26        0.01        4.14     17.34 o
  -4   2  26      912.33      929.07     24.14 o
  -3   2  26       24.11       21.42     12.54 o
  -2   2  26       95.08      114.79     13.01 o
  -1   2  26      223.38      222.38     19.24 o
   0   2  26      551.04      560.46     20.28 o
   1   2  26     1671.32     1524.35     29.28 o
   2   2  26       59.57       63.59     10.53 o
   3   2  26      270.78      330.43     14.44 o
   4   2  26      106.09       88.28     11.02 o
   5   2  26      160.14      187.06     16.19 o
   6   2  26       84.56      109.55     17.21 o
   7   2  26       19.52       28.46     16.89 o
   8   2  26        1.35       -3.98     19.14 o
   9   2  26        0.10      -20.51     20.51 o
 -10   3  26       35.97       52.31     25.54 o
  -9   3  26       17.33        7.68     22.93 o
  -8   3  26        0.73      -19.29     28.24 o
  -7   3  26       82.46       83.39     25.94 o
  -6   3  26        0.77       -3.58     18.66 o
  -5   3  26      158.87      184.64     20.87 o
  -4   3  26      167.82      224.04     19.97 o
  -3   3  26       23.69       21.50     16.08 o
  -2   3  26      491.39      532.47     22.43 o
  -1   3  26      416.38      447.32     18.11 o
   0   3  26      220.89      262.89     20.26 o
   1   3  26       15.11       18.32     10.21 o
   2   3  26      611.69      592.85     17.02 o
   3   3  26      199.53      212.86     18.06 o
   4   3  26        7.49       10.81     14.96 o
   5   3  26      144.48      130.15     16.82 o
   6   3  26        5.76      -16.83     17.88 o
   7   3  26      266.19      251.30     20.93 o
   8   3  26        2.41      -19.79     19.79 o
   9   3  26       19.57        3.65     24.12 o
  -9   4  26       13.04      -23.37     23.37 o
  -8   4  26        0.45      -11.56     21.87 o
  -7   4  26        0.66       -7.11     23.15 o
  -6   4  26       41.19       32.96     19.78 o
  -5   4  26        0.48      -25.76     43.47 o
  -4   4  26      232.50      236.26     24.36 o
  -3   4  26      213.52      220.71     24.51 o
  -2   4  26       42.81       21.38     20.11 o
  -1   4  26      302.39      296.48     23.44 o
   0   4  26      180.51      206.49     21.96 o
   1   4  26     1260.85     1130.93     66.23 o
   2   4  26      148.62      162.04     22.08 o
   3   4  26       17.23       14.58     19.53 o
   4   4  26       55.10       85.49     16.58 o
   5   4  26       46.41       38.57     23.76 o
   6   4  26       84.04      108.06     18.55 o
   7   4  26        2.17       12.12     19.16 o
   8   4  26        8.63      -12.53     20.93 o
  -8   5  26        1.81       13.44     43.29 o
  -7   5  26       12.26       35.70     34.87 o
  -6   5  26        0.71      -17.63     17.63 o
  -5   5  26        1.75      -15.18     17.22 o
  -4   5  26       55.89       45.67     18.35 o
  -3   5  26       19.32        7.64     32.00 o
  -2   5  26      325.54      322.45     38.48 o
  -1   5  26      315.82      341.76     26.23 o
   0   5  26        3.16       38.73     21.32 o
   1   5  26        1.50       15.80     21.20 o
   2   5  26       11.98       21.62     15.81 o
   3   5  26      137.13      117.25     14.94 o
   4   5  26       17.58        9.43     13.53 o
   5   5  26       24.31       43.00     16.14 o
   6   5  26        2.28        4.28     20.74 o
   7   5  26       18.82      -21.43     30.65 o
  -6   6  26        3.11        6.78     21.51 o
  -5   6  26       11.19       -0.65     18.43 o
  -4   6  26        5.06       -3.42     14.99 o
  -3   6  26       74.31       65.74     20.99 o
  -2   6  26       82.13       53.87     23.71 o
  -1   6  26      152.09      207.69     46.28 o
   0   6  26      169.27      142.44     23.53 o
   1   6  26        3.06       30.89     21.32 o
   2   6  26        3.04       -5.97     13.96 o
   3   6  26       22.18       -2.80     17.31 o
   4   6  26       17.07       23.76     18.10 o
   5   6  26       57.15       36.99     19.97 o
  -4   7  26        2.65        4.82     18.25 o
  -3   7  26        3.96        0.13     24.91 o
  -2   7  26        5.43      -10.17     32.25 o
  -1   7  26       59.90       81.22     23.20 o
   0   7  26        9.20        4.12     22.28 o
   1   7  26       23.61       45.51     38.11 o
   2   7  26       22.27       18.73     18.32 o
   3   7  26       10.81      -18.48     18.48 o
 -10   1  27       12.94        0.92     31.54 o
  -9   1  27       27.48       20.67     24.31 o
  -8   1  27        4.43      -21.86     21.86 o
  -7   1  27      113.61       96.41     20.88 o
  -6   1  27        7.05       -4.58     14.74 o
  -5   1  27      365.47      348.98     18.17 o
  -4   1  27      162.89      164.38     15.12 o
  -3   1  27        2.18      -10.36     12.31 o
  -2   1  27       17.82       35.25     11.83 o
  -1   1  27      150.82      189.53     14.07 o
   0   1  27       95.63      120.81     12.95 o
   1   1  27      288.32      306.41     15.35 o
   2   1  27      143.18      168.07     14.14 o
   3   1  27       35.69       79.74     11.44 o
   4   1  27        0.27        3.40     10.35 o
   5   1  27        5.52       -6.72     11.56 o
   6   1  27       10.15       23.46     13.22 o
   7   1  27        7.63      -14.00     14.00 o
   8   1  27        6.30       10.86     21.41 o
   9   1  27        5.16        2.71     22.86 o
 -10   2  27        7.56       22.96     26.48 o
  -9   2  27        9.97        6.18     23.53 o
  -8   2  27      154.89      184.73     25.07 o
  -7   2  27       23.60       13.15     20.26 o
  -6   2  27      206.94      191.11     21.24 o
  -5   2  27       60.20       22.30     17.83 o
  -4   2  27      219.66      222.80     19.64 o
  -3   2  27       55.20       75.85     13.74 o
  -2   2  27       17.78        2.50     12.33 o
  -1   2  27      195.67      222.83     23.87 o
   0   2  27      120.32      119.63     13.60 o
   1   2  27      517.94      533.07     19.14 o
   2   2  27      107.02      118.56     11.47 o
   3   2  27      196.19      183.21     15.81 o
   4   2  27       41.74       61.83     11.34 o
   5   2  27        5.69        1.95     11.07 o
   6   2  27       42.49       32.47     17.00 o
   7   2  27      131.29      145.58     41.99 o
   8   2  27       40.06        1.91     19.87 o
   9   2  27       23.44        8.43     23.94 o
 -10   3  27        6.04      -25.35     30.18 o
  -9   3  27        0.86      -22.73     22.73 o
  -8   3  27       18.79       -6.09     22.27 o
  -7   3  27        0.42        8.18     20.90 o
  -6   3  27        3.56       -9.82     19.84 o
  -5   3  27       39.23       43.19     19.28 o
  -4   3  27      250.29      221.04     20.22 o
  -3   3  27       91.53       94.32     18.00 o
  -2   3  27      253.70      249.73     19.41 o
  -1   3  27      334.58      373.05     19.46 o
   0   3  27       16.51       -3.78     14.48 o
   1   3  27       53.16       71.23     11.31 o
   2   3  27       48.78       74.94     20.27 o
   3   3  27      233.67      245.47     26.65 o
   4   3  27        1.40       -0.87     15.08 o
   5   3  27       10.96       32.08     16.26 o
   6   3  27        0.17      -17.63     17.63 o
   7   3  27       24.98       28.01     19.49 o
   8   3  27        0.18      -18.11     20.55 o
  -9   4  27       10.64      -30.04     30.08 o
  -8   4  27       83.12       64.92     24.50 o
  -7   4  27       16.87       31.42     22.81 o
  -6   4  27       60.57       54.17     20.74 o
  -5   4  27       46.11        7.62     23.35 o
  -4   4  27       16.28        9.89     21.60 o
  -3   4  27      318.19      334.91     26.29 o
  -2   4  27        0.64      -12.99     21.19 o
  -1   4  27      227.69      226.44     25.53 o
   0   4  27        2.40       13.97     20.40 o
   1   4  27        0.46      -19.52     19.52 o
   2   4  27       93.98       82.30     21.44 o
   3   4  27        0.53      -11.27     20.13 o
   4   4  27      158.31      146.51     24.20 o
   5   4  27        9.26       11.19     16.75 o
   6   4  27       73.76      114.43     20.04 o
   7   4  27        0.75       20.03     19.92 o
   8   4  27       11.90       -7.63     20.14 o
  -8   5  27       11.96       49.82     45.26 o
  -7   5  27       22.30       28.88     24.84 o
  -6   5  27        0.22      -23.79     23.79 o
  -5   5  27       13.29       -4.12     23.85 o
  -4   5  27       16.59       29.49     42.76 o
  -3   5  27        7.55        6.02     23.04 o
  -2   5  27      342.29      395.05     31.48 o
  -1   5  27       29.78       68.00     26.82 o
   0   5  27      244.03      217.63     25.23 o
   1   5  27        2.43        7.71     21.40 o
   2   5  27       12.37       -9.32     34.75 o
   3   5  27       77.05       49.08     27.22 o
   4   5  27        5.88      -15.51     15.51 o
   5   5  27       94.40       99.35     21.10 o
   6   5  27        0.29       -0.54     31.12 o
   7   5  27        9.57        3.35     42.86 o
  -6   6  27        0.43       -3.61     26.87 o
  -5   6  27       10.34      -19.28     24.93 o
  -4   6  27       20.81       -9.40     18.84 o
  -3   6  27        0.13       28.12     23.67 o
  -2   6  27       10.58      -22.52     22.52 o
  -1   6  27        4.17        4.27     21.90 o
   0   6  27       24.92       21.60     22.88 o
   1   6  27       42.47       61.05     22.82 o
   2   6  27        3.77      -25.32     30.86 o
   3   6  27       23.79       37.73     18.10 o
   4   6  27       34.40       34.43     18.63 o
   5   6  27        4.98       -2.82     20.77 o
  -3   7  27       20.09        3.51     37.37 o
  -2   7  27        3.15      -23.92     33.79 o
  -1   7  27        0.79       -8.02     22.47 o
   0   7  27        3.99        7.46     22.15 o
   1   7  27       17.85      120.73     40.39 o
   2   7  27        5.21      -18.49     23.44 o
 -10   0  28       84.70       78.31     47.42 o
  -9   0  28       13.52       92.25     44.21 o
  -8   0  28        0.19      -38.60     38.60 o
  -7   0  28       83.80       55.02     42.05 o
  -6   0  28       56.74       48.31     23.68 o
  -5   0  28      166.09      191.40     23.57 o
  -4   0  28      135.96      155.42     30.58 o
  -3   0  28      163.70      136.44     30.00 o
  -2   0  28      965.75      822.15     31.72 o
  -1   0  28      407.96      349.75     26.61 o
   0   0  28     3310.72     3003.65     65.25 o
   1   0  28     1424.58     1410.35     71.71 o
   2   0  28      187.47      141.35     20.58 o
   3   0  28      117.45      133.94     16.10 o
   4   0  28       64.32       53.19     16.06 o
   5   0  28      146.63      173.61     18.73 o
   6   0  28      114.86      139.03     35.10 o
   7   0  28       24.77       30.59     22.33 o
   8   0  28        2.42       19.02     24.42 o
   9   0  28        0.20        5.69     25.02 o
 -10   1  28        3.67       -4.54     34.95 o
  -9   1  28       27.45      -24.61     29.26 o
  -8   1  28       22.96        2.95     22.29 o
  -7   1  28       53.40       27.15     20.93 o
  -6   1  28      319.71      341.45     38.49 o
  -5   1  28      114.81      147.64     15.96 o
  -4   1  28      245.88      225.90     16.70 o
  -3   1  28        5.64      -12.87     12.87 o
  -2   1  28       39.70       25.59     12.48 o
  -1   1  28     1780.37     1625.16     32.65 o
   0   1  28       72.33      103.00     13.13 o
   1   1  28     1004.36      945.01     25.94 o
   2   1  28      553.95      596.95     20.33 o
   3   1  28      325.79      332.89     14.93 o
   4   1  28       26.23       41.05     10.99 o
   5   1  28      201.07      209.09     14.37 o
   6   1  28      190.77      205.45     15.13 o
   7   1  28        5.33        8.27     14.36 o
   8   1  28        4.53       -5.10     29.36 o
   9   1  28       11.98       19.73     23.91 o
 -10   2  28        0.21       -9.71     25.47 o
  -9   2  28       75.62       84.61     27.95 o
  -8   2  28        3.96       10.56     22.45 o
  -7   2  28        7.28       20.79     20.74 o
  -6   2  28        0.62      -18.83     18.83 o
  -5   2  28       81.73       63.54     19.00 o
  -4   2  28      576.47      575.26     29.66 o
  -3   2  28     1682.92     1462.89     40.90 o
  -2   2  28        4.31       -6.71     12.78 o
  -1   2  28       95.96      108.83     13.90 o
   0   2  28      567.57      573.46     19.84 o
   1   2  28      755.06      663.78     21.41 o
   2   2  28       73.50       74.22     11.40 o
   3   2  28       58.47       38.59     12.11 o
   4   2  28       46.79       54.95     11.82 o
   5   2  28       23.97       37.13     16.24 o
   6   2  28       46.14       23.00     17.55 o
   7   2  28       35.83       30.71     19.35 o
   8   2  28       11.65       -9.71     20.45 o
   9   2  28        0.80       -4.50     23.47 o
  -9   3  28       77.03       31.95     25.65 o
  -8   3  28        2.58      -24.07     24.07 o
  -7   3  28       83.85       82.17     40.14 o
  -6   3  28        0.71       -1.14     20.44 o
  -5   3  28       49.67       35.71     19.10 o
  -4   3  28       89.17      113.64     19.28 o
  -3   3  28      116.53      109.03     18.77 o
  -2   3  28      478.29      543.57     24.31 o
  -1   3  28      191.64      215.90     18.91 o
   0   3  28       28.24       17.02     15.24 o
   1   3  28        4.26       -8.79     11.07 o
   2   3  28      260.09      269.43     14.17 o
   3   3  28      555.13      557.76     24.77 o
   4   3  28       38.64       26.33     15.50 o
   5   3  28      103.63      110.48     18.27 o
   6   3  28        0.53      -17.76     17.76 o
   7   3  28        5.27      -13.02     20.36 o
   8   3  28       57.87       31.47     21.57 o
  -9   4  28        3.03      -42.70     42.70 o
  -8   4  28       45.83       -0.20     25.45 o
  -7   4  28        7.66      -14.50     21.59 o
  -6   4  28       20.19       23.66     25.78 o
  -5   4  28       10.33       -9.54     32.00 o
  -4   4  28       17.93       10.30     23.49 o
  -3   4  28      248.74      294.27     26.44 o
  -2   4  28       17.66        8.57     35.02 o
  -1   4  28      219.94      257.74     59.01 o
   0   4  28       67.25       55.58     21.84 o
   1   4  28      215.05      199.34     43.13 o
   2   4  28       40.69       44.93     21.89 o
   3   4  28      104.07      148.79     24.85 o
   4   4  28      101.17      120.09     20.02 o
   5   4  28       62.98       81.42     21.23 o
   6   4  28        5.18        1.03     18.59 o
   7   4  28        0.06       11.09     21.98 o
  -7   5  28       17.70        7.16     45.63 o
  -6   5  28       71.09      106.69     26.83 o
  -5   5  28       41.66       47.81     24.73 o
  -4   5  28       17.59        5.37     24.60 o
  -3   5  28        7.11      -15.87     23.05 o
  -2   5  28       28.43       49.57     22.70 o
  -1   5  28      290.73      273.91     39.49 o
   0   5  28       38.05       62.65     23.45 o
   1   5  28      162.67      197.28     37.34 o
   2   5  28      144.78      146.16     25.25 o
   3   5  28       21.54       26.01     23.50 o
   4   5  28       13.43        4.79     19.98 o
   5   5  28       30.34       59.71     24.11 o
   6   5  28       12.69       22.57     32.71 o
  -6   6  28       14.09      -44.46     44.46 o
  -5   6  28       43.03      105.75     41.07 o
  -4   6  28       67.68       77.75     25.98 o
  -3   6  28       14.81       -0.84     63.20 o
  -2   6  28        8.77       11.10     74.03 o
  -1   6  28       26.16       15.13     23.65 o
   0   6  28       97.99       77.19     24.52 o
   1   6  28      123.00      140.72     24.76 o
   2   6  28       11.41        4.21     23.12 o
   3   6  28       13.50       57.16     41.81 o
   4   6  28        1.80      -11.64     24.44 o
   5   6  28       35.91        2.24     25.72 o
  -2   7  28       78.24       63.08     37.24 o
  -1   7  28       20.95       18.45     23.81 o
   0   7  28       14.35       -4.38     24.26 o
   1   7  28        2.93      -19.73     36.69 o
 -10   1  29       18.11      -27.53     34.18 o
  -9   1  29        6.46        0.61     30.94 o
  -8   1  29        2.78       16.78     22.72 o
  -7   1  29        0.15      -16.97     20.02 o
  -6   1  29        9.62       17.71     21.07 o
  -5   1  29       65.61       33.25     15.76 o
  -4   1  29       75.44       84.80     15.31 o
  -3   1  29      262.27      194.37     16.10 o
  -2   1  29        1.57        5.85     12.55 o
  -1   1  29       32.68       49.64     13.18 o
   0   1  29        9.74       20.59     12.31 o
   1   1  29       34.80       65.52     13.29 o
   2   1  29      124.59      128.62     14.63 o
   3   1  29        5.87       19.78     11.81 o
   4   1  29      443.46      396.40     15.23 o
   5   1  29       29.07        5.59     12.90 o
   6   1  29       18.43       35.55     14.23 o
   7   1  29        3.58       17.83     14.62 o
   8   1  29        0.09        6.91     22.11 o
   9   1  29        2.84      -30.72     30.72 o
 -10   2  29       69.53       54.49     27.65 o
  -9   2  29       25.73        9.21     25.14 o
  -8   2  29      164.74      178.05     25.96 o
  -7   2  29       74.49       82.86     22.32 o
  -6   2  29       12.01      -19.81     19.81 o
  -5   2  29       34.72       66.44     20.39 o
  -4   2  29      326.57      327.91     29.49 o
  -3   2  29      130.12      149.03     15.86 o
  -2   2  29      293.25      272.03     16.70 o
  -1   2  29       38.56       48.02     13.35 o
   0   2  29        4.82       20.96     13.48 o
   1   2  29       44.46       59.85     13.25 o
   2   2  29        1.83        5.92     11.88 o
   3   2  29        1.56        4.97     12.19 o
   4   2  29        8.93        0.42     11.60 o
   5   2  29        0.13       11.94     17.12 o
   6   2  29        6.57       15.82     18.58 o
   7   2  29        0.98      -13.02     18.62 o
   8   2  29        1.85      -20.87     20.87 o
  -9   3  29        0.45      -21.93     24.85 o
  -8   3  29        6.87      -17.74     23.03 o
  -7   3  29        2.15      -22.26     22.80 o
  -6   3  29       11.36        2.89     20.45 o
  -5   3  29        6.53      -19.73     19.73 o
  -4   3  29      103.94       73.64     19.95 o
  -3   3  29        1.56       -3.18     17.90 o
  -2   3  29       50.51       37.81     17.68 o
  -1   3  29       17.14       10.31     16.86 o
   0   3  29      266.95      290.50     19.78 o
   1   3  29       45.32       47.92     12.66 o
   2   3  29        8.56       11.08     10.70 o
   3   3  29        3.80       11.78     17.00 o
   4   3  29        0.87      -16.16     16.16 o
   5   3  29       10.13        1.80     16.99 o
   6   3  29        3.69      -19.02     19.02 o
   7   3  29        5.49       -8.23     20.05 o
   8   3  29       11.35       -4.55     21.88 o
  -8   4  29       18.29       36.45     24.78 o
  -7   4  29       42.13       19.66     27.49 o
  -6   4  29        0.67      -12.51     26.14 o
  -5   4  29      159.84      172.63     36.10 o
  -4   4  29       11.36       30.93     24.47 o
  -3   4  29       41.20       41.21     22.37 o
  -2   4  29        2.10      -28.30     28.30 o
  -1   4  29       41.86        6.19     32.84 o
   0   4  29      354.12      380.11     53.95 o
   1   4  29        1.78       -0.98     20.28 o
   2   4  29      131.70      133.15     23.61 o
   3   4  29        3.21        7.81     21.91 o
   4   4  29        9.85       19.11     19.93 o
   5   4  29       44.02       50.17     27.24 o
   6   4  29       42.58       29.85     19.84 o
   7   4  29       32.44       39.07     20.28 o
  -7   5  29        9.12        2.94     27.66 o
  -6   5  29      110.63       73.76     27.78 o
  -5   5  29       17.35       -5.34     25.15 o
  -4   5  29       63.23       32.35     24.86 o
  -3   5  29       18.78       53.38     24.06 o
  -2   5  29        3.63        4.79     23.43 o
  -1   5  29       92.89       68.63     24.70 o
   0   5  29        0.22      -11.37     22.56 o
   1   5  29      211.99      183.83     27.44 o
   2   5  29        1.58       -3.84     31.17 o
   3   5  29       10.23      -16.54     22.95 o
   4   5  29        0.31      -15.08     26.82 o
   5   5  29       10.82       46.40     21.11 o
   6   5  29       26.13       17.30     34.94 o
  -5   6  29        0.87       24.54     42.49 o
  -4   6  29        1.29       -6.42     24.77 o
  -3   6  29        4.17       -9.36     39.96 o
  -2   6  29        1.23       -1.89     32.37 o
  -1   6  29       52.12       44.80     25.10 o
   0   6  29       33.73       26.59     38.51 o
   1   6  29        1.23      -23.25     23.25 o
   2   6  29       13.27       -2.44     23.01 o
   3   6  29       19.78        6.97     38.91 o
   4   6  29       15.29      -13.38     41.56 o
  -1   7  29        3.66       24.65     23.65 o
   0   7  29        1.57        7.99     24.67 o
 -10   0  30        4.25      -32.19     48.47 o
  -9   0  30        3.88       21.27     50.81 o
  -8   0  30        0.17      -18.81     45.63 o
  -7   0  30       22.46       -4.88     30.65 o
  -6   0  30        0.34       51.99     29.51 o
  -5   0  30       22.33       -6.96     21.93 o
  -4   0  30      637.96      575.90     31.46 o
  -3   0  30     1291.89     1245.55     40.25 o
  -2   0  30      462.77      452.55     27.01 o
  -1   0  30     1699.49     1600.11     44.55 o
   0   0  30      110.46      188.58     21.66 o
   1   0  30       43.10       69.25     19.28 o
   2   0  30      403.18      431.71     26.32 o
   3   0  30      582.19      556.83     26.08 o
   4   0  30      780.31      742.28     27.24 o
   5   0  30        3.03      -12.30     30.65 o
   6   0  30       15.83      -18.91     39.53 o
   7   0  30        0.93      -12.67     23.85 o
   8   0  30       56.44       32.89     25.94 o
   9   0  30        2.84       17.07     26.79 o
 -10   1  30       25.82       30.33     35.46 o
  -9   1  30       38.75       31.29     34.03 o
  -8   1  30      111.53       99.23     26.07 o
  -7   1  30        8.38       -8.91     23.32 o
  -6   1  30       33.37       13.99     20.17 o
  -5   1  30      332.39      381.20     20.51 o
  -4   1  30       78.16       77.11     15.90 o
  -3   1  30      475.50      467.71     20.26 o
  -2   1  30      231.85      231.61     20.19 o
  -1   1  30      234.40      204.73     15.36 o
   0   1  30      128.00      122.34     14.28 o
   1   1  30      591.39      555.83     31.42 o
   2   1  30      563.43      581.29     20.90 o
   3   1  30       28.33       17.61     12.11 o
   4   1  30       20.45       44.69     12.17 o
   5   1  30        2.74        7.73     13.77 o
   6   1  30       11.35       19.32     14.77 o
   7   1  30       25.75        0.69     15.29 o
   8   1  30       21.44       11.22     37.93 o
   9   1  30        0.11        8.82     38.23 o
  -9   2  30       47.60       15.16     52.67 o
  -8   2  30        1.75      -14.98     24.58 o
  -7   2  30       26.88       60.11     23.04 o
  -6   2  30       24.73        7.00     21.62 o
  -5   2  30      380.90      383.81     43.35 o
  -4   2  30       45.12       32.00     19.70 o
  -3   2  30        6.25      -10.55     14.57 o
  -2   2  30       76.94       74.52     14.97 o
  -1   2  30      534.36      488.20     19.69 o
   0   2  30       99.90      124.32     14.83 o
   1   2  30      251.02      267.81     16.45 o
   2   2  30       14.77        9.04     12.58 o
   3   2  30       39.79       34.60     13.12 o
   4   2  30       88.62       92.92     12.82 o
   5   2  30       85.46       85.31     18.23 o
   6   2  30       10.54        0.73     18.89 o
   7   2  30       16.87        6.67     20.58 o
   8   2  30        0.71        9.71     24.81 o
  -9   3  30       14.59        9.09     26.91 o
  -8   3  30       14.76       27.86     24.85 o
  -7   3  30        1.40        1.16     22.73 o
  -6   3  30       84.54       93.54     23.81 o
  -5   3  30        4.79      -24.87     28.83 o
  -4   3  30       40.19       36.80     20.33 o
  -3   3  30       14.74       22.16     19.37 o
  -2   3  30      246.56      239.64     21.57 o
  -1   3  30      511.60      551.10     30.89 o
   0   3  30       95.58      107.69     19.07 o
   1   3  30      749.69      700.43     20.42 o
   2   3  30      171.83      173.73     13.41 o
   3   3  30       35.98       64.62     19.14 o
   4   3  30       13.07       14.39     20.34 o
   5   3  30       17.86        0.20     17.91 o
   6   3  30      120.92      139.76     20.25 o
   7   3  30       20.45        0.69     20.84 o
   8   3  30        9.89        8.35     28.27 o
  -8   4  30        1.36      -28.56     28.56 o
  -7   4  30       46.86       47.39     29.14 o
  -6   4  30        0.07      -25.45     25.45 o
  -5   4  30       18.55       23.74     25.39 o
  -4   4  30       84.04       85.27     37.06 o
  -3   4  30      186.23      165.30     26.24 o
  -2   4  30       72.86       65.93     24.46 o
  -1   4  30       88.62       65.65     23.87 o
   0   4  30      693.66      603.33     58.21 o
   1   4  30      107.32       72.34     22.48 o
   2   4  30       12.06       -2.87     22.47 o
   3   4  30      119.30      180.35     26.71 o
   4   4  30      134.44      163.60     22.87 o
   5   4  30        5.35        9.08     21.51 o
   6   4  30       44.94       16.69     32.36 o
   7   4  30       37.68       65.61     21.93 o
  -7   5  30        2.46      -10.79     27.98 o
  -6   5  30        5.04        8.19     26.98 o
  -5   5  30       17.54        8.86     27.22 o
  -4   5  30       21.17       41.87     25.01 o
  -3   5  30       86.23       99.37     26.38 o
  -2   5  30      197.99      278.74     28.55 o
  -1   5  30        0.78       -6.75     24.48 o
   0   5  30       28.47       56.49     23.61 o
   1   5  30       27.11       13.04     23.35 o
   2   5  30      112.85      137.15     38.42 o
   3   5  30       73.80       94.57     38.05 o
   4   5  30        7.42       18.42     21.34 o
   5   5  30       57.16       87.29     22.24 o
   6   5  30       11.07        2.15     34.71 o
  -5   6  30        8.83      -41.50     41.50 o
  -4   6  30        3.40        2.13     25.81 o
  -3   6  30       54.58       39.31     26.01 o
  -2   6  30       15.60       23.30     29.41 o
  -1   6  30       83.79      112.53     26.07 o
   0   6  30        1.40       10.24     24.03 o
   1   6  30       34.22       21.82     25.00 o
   2   6  30       16.80       19.24     24.34 o
   3   6  30       94.25      105.05     25.40 o
   4   6  30       47.57        0.43     45.82 o
 -10   1  31        1.81      -16.16     36.96 o
  -9   1  31        1.41      -11.52     39.53 o
  -8   1  31       21.91       -0.33     24.00 o
  -7   1  31        7.87      -16.55     22.69 o
  -6   1  31        2.58      -20.09     20.09 o
  -5   1  31       17.14        5.65     16.75 o
  -4   1  31      113.89      119.18     16.63 o
  -3   1  31       19.94       24.17     15.51 o
  -2   1  31        0.93       11.99     13.90 o
  -1   1  31        1.88       19.76     13.68 o
   0   1  31        0.92        6.24     14.36 o
   1   1  31      123.33      147.83     15.16 o
   2   1  31      130.05      130.67     15.60 o
   3   1  31      345.69      342.26     16.01 o
   4   1  31      275.01      265.63     15.70 o
   5   1  31       61.07       64.71     14.36 o
   6   1  31       29.99       13.49     17.59 o
   7   1  31        0.06        1.33     15.70 o
   8   1  31        0.77      -17.20     25.74 o
  -9   2  31       11.51      -25.19     25.19 o
  -8   2  31       10.84      -25.87     25.87 o
  -7   2  31        9.54        0.85     23.71 o
  -6   2  31       75.72        5.13     22.42 o
  -5   2  31      146.52      106.88     24.25 o
  -4   2  31      113.34      110.11     20.85 o
  -3   2  31      235.50      228.86     18.25 o
  -2   2  31        3.55        6.24     14.18 o
  -1   2  31       25.47        7.94     13.85 o
   0   2  31      134.43      163.45     15.69 o
   1   2  31        0.11       13.17     13.74 o
   2   2  31        0.80        9.09     13.24 o
   3   2  31        2.33       20.65     13.44 o
   4   2  31       70.34       85.14     13.20 o
   5   2  31       21.98        2.08     18.09 o
   6   2  31        5.39       25.95     20.11 o
   7   2  31        5.20       -2.59     20.49 o
   8   2  31        5.74       -0.81     22.48 o
  -9   3  31        7.02       -1.17     26.44 o
  -8   3  31        0.27        8.41     47.56 o
  -7   3  31        0.82        4.03     23.77 o
  -6   3  31        0.93       -4.21     23.27 o
  -5   3  31        8.93        5.94     21.07 o
  -4   3  31       82.91       47.47     20.63 o
  -3   3  31        9.32       41.24     20.18 o
  -2   3  31        1.55        3.31     27.92 o
  -1   3  31        1.89       31.02     36.57 o
   0   3  31        1.63       -1.45     16.35 o
   1   3  31        1.77       15.60     12.22 o
   2   3  31        1.44       40.98     18.33 o
   3   3  31       12.15       15.28     18.44 o
   4   3  31       36.79       81.62     18.45 o
   5   3  31       17.94       23.33     18.55 o
   6   3  31        8.85        2.25     19.90 o
   7   3  31        0.23       18.38     21.23 o
  -8   4  31        1.22      -30.66     30.66 o
  -7   4  31       50.93       81.87     30.80 o
  -6   4  31        0.03      -25.98     28.00 o
  -5   4  31       14.17        4.36     25.86 o
  -4   4  31       48.56       76.43     27.08 o
  -3   4  31        1.31        4.74     28.64 o
  -2   4  31      318.18      337.02     43.84 o
  -1   4  31        1.48        8.52     24.85 o
   0   4  31      157.65      132.55     26.24 o
   1   4  31       57.83       55.04     27.81 o
   2   4  31       30.85      -14.80     25.62 o
   3   4  31      155.32      155.70     34.44 o
   4   4  31       70.15       91.01     22.35 o
   5   4  31       15.27       10.06     23.27 o
   6   4  31        5.78       24.61     23.77 o
   7   4  31        0.18       21.39     24.43 o
  -7   5  31        9.28        4.49     28.43 o
  -6   5  31       29.37        9.31     28.05 o
  -5   5  31        0.18       -8.03     27.79 o
  -4   5  31        0.25      -35.18     35.18 o
  -3   5  31       83.78       69.80     31.02 o
  -2   5  31       31.06       51.73     34.93 o
  -1   5  31       97.33       93.26     28.15 o
   0   5  31        0.43       17.55     24.24 o
   1   5  31        0.65       15.22     25.04 o
   2   5  31      142.44      113.17     25.64 o
   3   5  31       11.38       63.03     38.94 o
   4   5  31       67.62       92.71     22.66 o
   5   5  31       45.73       74.11     23.54 o
  -4   6  31        2.37       12.73     27.48 o
  -3   6  31        2.63       22.05     25.67 o
  -2   6  31        0.98      -26.07     26.07 o
  -1   6  31       40.11       34.47     25.79 o
   0   6  31       29.35       48.87     37.92 o
   1   6  31       42.13       27.25     40.54 o
   2   6  31       11.91      -17.38     26.45 o
   3   6  31        3.47      -19.62     25.01 o
  -9   0  32        1.59      -47.17     52.17 o
  -8   0  32        5.99       -6.66     50.87 o
  -7   0  32       33.74       33.49     27.60 o
  -6   0  32       34.80       25.46     36.16 o
  -5   0  32      397.75      432.74     48.00 o
  -4   0  32       23.97      -12.64     23.15 o
  -3   0  32        2.26      -20.99     20.99 o
  -2   0  32       21.98       24.81     20.57 o
  -1   0  32      385.78      391.72     34.69 o
   0   0  32      751.33      809.71     33.49 o
   1   0  32       50.26       54.82     41.31 o
   2   0  32      164.89      177.85     23.58 o
   3   0  32        3.67       12.26     17.20 o
   4   0  32      247.22      268.00     28.08 o
   5   0  32      314.10      323.95     36.68 o
   6   0  32       40.76       16.28     24.07 o
   7   0  32       20.20       13.44     25.67 o
   8   0  32       10.19       27.43     27.24 o
  -9   1  32        4.65      -40.64     40.64 o
  -8   1  32        1.36       12.73     25.11 o
  -7   1  32        1.98       -2.24     23.62 o
  -6   1  32       29.16       24.11     27.09 o
  -5   1  32       31.92       33.66     18.08 o
  -4   1  32       61.23       39.14     19.24 o
  -3   1  32      268.49      256.80     24.12 o
  -2   1  32      376.73      367.98     19.03 o
  -1   1  32      195.46      188.51     20.26 o
   0   1  32      220.35      269.05     17.36 o
   1   1  32      518.77      555.68     21.13 o
   2   1  32       35.07       47.35     15.26 o
   3   1  32       48.83       54.42     13.61 o
   4   1  32       40.51       19.50     14.18 o
   5   1  32      136.30      146.95     15.73 o
   6   1  32      181.66      202.23     17.40 o
   7   1  32        0.12       35.64     23.48 o
   8   1  32       10.58        5.91     24.15 o
  -9   2  32        0.83      -27.28     27.85 o
  -8   2  32        9.82      -26.77     26.77 o
  -7   2  32       14.42        5.23     27.35 o
  -6   2  32       67.19       63.91     23.19 o
  -5   2  32        1.82        3.64     21.97 o
  -4   2  32        7.71      -22.38     22.38 o
  -3   2  32       55.42       67.69     16.85 o
  -2   2  32        3.13        4.16     14.92 o
  -1   2  32      475.06      452.29     25.61 o
   0   2  32      355.01      348.36     18.55 o
   1   2  32        1.41       14.69     14.13 o
   2   2  32        3.76        3.34     13.42 o
   3   2  32      438.51      505.27     20.34 o
   4   2  32      166.05      164.02     21.03 o
   5   2  32        5.47       -5.83     18.80 o
   6   2  32        2.70      -15.07     19.85 o
   7   2  32        1.67      -21.27     21.27 o
   8   2  32       42.78       34.71     23.60 o
  -8   3  32       18.75       -5.23     26.26 o
  -7   3  32        7.91       28.18     25.72 o
  -6   3  32        1.93      -22.89     22.89 o
  -5   3  32       91.50       76.11     37.07 o
  -4   3  32       13.85      -17.95     21.97 o
  -3   3  32      489.61      516.64     27.06 o
  -2   3  32       69.91       46.11     21.09 o
  -1   3  32      180.81      156.50     66.81 o
   0   3  32        5.50       -3.26     22.34 o
   1   3  32       44.15       41.33     13.15 o
   2   3  32      551.40      569.82     32.09 o
   3   3  32        0.36        4.01     19.70 o
   4   3  32      235.41      226.55     23.02 o
   5   3  32        3.84        4.90     19.31 o
   6   3  32        0.64      -20.25     20.25 o
   7   3  32       44.63       82.90     22.77 o
  -8   4  32        1.09      -30.58     40.57 o
  -7   4  32       30.79       28.20     30.76 o
  -6   4  32        0.18       17.76     30.75 o
  -5   4  32       22.87       37.89     28.51 o
  -4   4  32       99.76      121.66     38.05 o
  -3   4  32       60.52       42.89     25.78 o
  -2   4  32      188.83      185.25     27.08 o
  -1   4  32      548.56      465.27     31.83 o
   0   4  32       93.42       70.97     58.39 o
   1   4  32        2.40       59.79     24.98 o
   2   4  32       85.40      109.29     25.48 o
   3   4  32       73.48      131.35     26.34 o
   4   4  32        3.15       -1.49     22.13 o
   5   4  32        1.12        3.36     23.97 o
   6   4  32        4.34       15.70     23.95 o
  -6   5  32       58.95        1.48     29.25 o
  -5   5  32        3.20      -28.40     28.40 o
  -4   5  32       48.78       -5.53     27.24 o
  -3   5  32        4.94        1.86     26.85 o
  -2   5  32       64.17       75.74     27.73 o
  -1   5  32       64.84       42.80     26.75 o
   0   5  32      176.37      190.87     27.75 o
   1   5  32      146.25      148.21     27.98 o
   2   5  32        3.49      -24.83     24.83 o
   3   5  32        7.68       36.76     26.16 o
   4   5  32        0.29       15.40     25.13 o
   5   5  32       58.26       67.02     23.97 o
  -4   6  32        1.08      -14.34     28.31 o
  -3   6  32        0.21       11.41     25.63 o
  -2   6  32        6.30       15.04     39.56 o
  -1   6  32       84.69      118.39     28.49 o
   0   6  32      154.44      139.95     29.02 o
   1   6  32       50.05       14.76     31.23 o
   2   6  32       92.48      103.90     69.89 o
   3   6  32        0.64       11.68     28.95 o
  -9   1  33        6.72      -15.26     36.59 o
  -8   1  33        0.02      -24.55     24.55 o
  -7   1  33        2.83       14.46     24.93 o
  -6   1  33        8.85      -16.38     23.60 o
  -5   1  33       88.73      130.70     26.24 o
  -4   1  33        0.37       -0.64     16.72 o
  -3   1  33      266.75      265.36     29.45 o
  -2   1  33       17.36       14.73     15.08 o
  -1   1  33      116.35      138.06     16.24 o
   0   1  33        7.08       10.36     14.17 o
   1   1  33       41.17       42.99     15.02 o
   2   1  33       89.59       80.76     18.30 o
   3   1  33        1.22       16.57     13.60 o
   4   1  33      184.11      167.17     16.10 o
   5   1  33        6.25      -12.96     14.75 o
   6   1  33        0.35      -18.52     18.52 o
   7   1  33       31.07       12.01     24.49 o
   8   1  33        0.95      -25.36     25.36 o
  -9   2  33        2.60      -28.80     28.80 o
  -8   2  33        0.00       -3.55     27.93 o
  -7   2  33       21.42       33.77     25.78 o
  -6   2  33       10.74       17.54     23.82 o
  -5   2  33      228.86      173.31     24.70 o
  -4   2  33        0.19        1.98     20.83 o
  -3   2  33      108.23       90.40     20.83 o
  -2   2  33       62.55       43.85     16.38 o
  -1   2  33        4.92       25.82     15.37 o
   0   2  33       23.54       30.24     15.22 o
   1   2  33       46.81       78.59     19.63 o
   2   2  33       37.05       44.38     14.51 o
   3   2  33      220.67      186.29     16.40 o
   4   2  33       20.73       14.55     16.25 o
   5   2  33       47.61       21.95     23.16 o
   6   2  33       28.09       38.28     21.02 o
   7   2  33        0.60      -17.39     21.98 o
  -8   3  33        2.41       23.67     28.63 o
  -7   3  33        3.37      -25.57     25.57 o
  -6   3  33        3.28       15.78     24.33 o
  -5   3  33        0.03      -14.76     23.23 o
  -4   3  33        6.90       -1.71     22.20 o
  -3   3  33       17.41       49.16     20.88 o
  -2   3  33       74.48       70.86     47.36 o
  -1   3  33        3.25       32.62     26.55 o
   0   3  33        1.23       43.22     23.04 o
   1   3  33        1.51       -4.78     13.05 o
   2   3  33       26.00       43.66     44.81 o
   3   3  33       22.54       36.06     20.85 o
   4   3  33        1.24        0.36     18.56 o
   5   3  33       25.01       -3.58     20.20 o
   6   3  33        6.62      -18.47     20.64 o
   7   3  33        0.98       14.53     22.69 o
  -7   4  33       10.46       24.35     30.54 o
  -6   4  33       38.32       59.61     30.04 o
  -5   4  33       13.18      -20.76     27.32 o
  -4   4  33      132.70      182.92     61.97 o
  -3   4  33        0.43       -0.33     24.77 o
  -2   4  33      241.06      246.20     36.66 o
  -1   4  33      165.54      216.24     29.45 o
   0   4  33      257.48      247.58     29.08 o
   1   4  33      173.33      175.08     26.47 o
   2   4  33       26.78       15.05     25.43 o
   3   4  33       10.81       25.35     25.60 o
   4   4  33       54.40       47.24     23.00 o
   5   4  33        4.69        3.11     23.19 o
   6   4  33       85.03       71.06     25.27 o
  -6   5  33        1.19        8.96     68.85 o
  -5   5  33       14.37      -23.41     55.03 o
  -4   5  33        0.19       -3.45     32.16 o
  -3   5  33        3.56        3.88     27.72 o
  -2   5  33       38.99       45.27     28.16 o
  -1   5  33        5.08       10.37     27.12 o
   0   5  33      228.94      231.06     40.94 o
   1   5  33        6.98       33.71     26.87 o
   2   5  33       34.32       66.71     26.48 o
   3   5  33        6.12       44.48     31.23 o
   4   5  33        6.09       -0.47     26.10 o
   5   5  33       39.80        5.67     51.30 o
  -3   6  33       36.29       43.30     44.55 o
  -2   6  33        4.87       22.30     41.34 o
  -1   6  33        4.06       -1.36     28.67 o
   0   6  33       13.42       22.83     28.13 o
   1   6  33        0.11      -15.98     26.99 o
   2   6  33       58.96       69.72     48.07 o
  -9   0  34       17.59      -23.62     57.72 o
  -8   0  34        6.25       -7.28     49.95 o
  -7   0  34        5.76       31.51     47.73 o
  -6   0  34       62.28       49.60     28.87 o
  -5   0  34       58.17       57.88     26.91 o
  -4   0  34      817.07      700.47     36.63 o
  -3   0  34      135.30      132.29     24.45 o
  -2   0  34      699.11      693.36     33.91 o
  -1   0  34      231.53      233.99     57.50 o
   0   0  34      240.98      237.25     33.33 o
   1   0  34       33.77       47.78     22.04 o
   2   0  34      690.44      707.48     34.66 o
   3   0  34     1439.28     1420.50     36.12 o
   4   0  34        0.83       -1.03     20.20 o
   5   0  34       58.96       55.78     21.98 o
   6   0  34        1.01       -8.08     41.22 o
   7   0  34       23.12      -22.03     35.30 o
   8   0  34       19.31       24.48     28.50 o
  -9   1  34        0.03      -55.13     55.13 o
  -8   1  34        0.07      -26.86     26.86 o
  -7   1  34        0.63       -2.47     25.81 o
  -6   1  34        9.91       22.12     24.25 o
  -5   1  34       12.91        7.13     20.79 o
  -4   1  34       42.91       40.50     17.54 o
  -3   1  34      326.37      342.79     25.66 o
  -2   1  34       79.95       77.12     16.34 o
  -1   1  34        6.35       40.89     15.48 o
   0   1  34       47.01       63.19     15.61 o
   1   1  34      420.63      395.96     19.92 o
   2   1  34      309.59      295.17     20.88 o
   3   1  34       78.00      119.29     15.09 o
   4   1  34      224.20      246.84     17.41 o
   5   1  34        2.51      -15.79     15.79 o
   6   1  34        0.54      -15.24     16.09 o
   7   1  34        2.18      -24.39     25.06 o
   8   1  34       14.22       28.86     41.56 o
  -9   2  34        0.27      -33.81     37.49 o
  -8   2  34        0.69      -27.85     27.85 o
  -7   2  34        5.01       -5.61     25.01 o
  -6   2  34       20.86       10.75     27.86 o
  -5   2  34       17.27       14.21     27.27 o
  -4   2  34        1.30      -13.48     29.63 o
  -3   2  34       56.17       29.05     25.08 o
  -2   2  34       97.08       98.65     17.53 o
  -1   2  34      326.84      375.64     20.18 o
   0   2  34       66.94       91.17     18.33 o
   1   2  34        4.81       39.56     19.20 o
   2   2  34       67.81       83.60     15.10 o
   3   2  34       10.12       -1.41     14.78 o
   4   2  34      129.35      107.72     15.25 o
   5   2  34       52.66       44.03     19.56 o
   6   2  34       36.40       38.92     21.62 o
   7   2  34       41.71       12.57     23.13 o
  -8   3  34        4.89       -2.63     28.86 o
  -7   3  34       58.90       47.49     28.01 o
  -6   3  34        7.03        7.61     25.83 o
  -5   3  34       62.32       71.94     27.16 o
  -4   3  34       27.12       35.03     22.35 o
  -3   3  34        2.66       24.36     32.95 o
  -2   3  34      302.37      285.26     29.18 o
  -1   3  34       93.00      111.38     25.94 o
   0   3  34      691.61      761.35     38.21 o
   1   3  34      144.00      178.96     27.65 o
   2   3  34       70.12       90.97     20.98 o
   3   3  34       40.34       49.62     21.48 o
   4   3  34        0.78       27.45     18.75 o
   5   3  34      179.98      179.94     22.58 o
   6   3  34        0.21      -16.72     21.25 o
   7   3  34       20.10      -14.31     48.53 o
  -7   4  34       18.68        8.69     31.75 o
  -6   4  34        3.54      -30.00     30.00 o
  -5   4  34       32.09      -10.70     29.75 o
  -4   4  34       42.43       38.97     28.13 o
  -3   4  34       66.64       83.86     27.97 o
  -2   4  34      183.33      186.43     29.63 o
  -1   4  34       76.57       68.49     45.72 o
   0   4  34        3.80        1.48     25.86 o
   1   4  34       27.44       40.82     25.87 o
   2   4  34       77.52       69.68     26.80 o
   3   4  34       65.54       70.76     27.53 o
   4   4  34        0.50       -4.43     23.01 o
   5   4  34        0.12      -15.08     24.52 o
   6   4  34       11.43       -8.56     33.20 o
  -5   5  34        0.01      -26.92     28.45 o
  -4   5  34       77.03       37.22     48.25 o
  -3   5  34       33.46       16.22     27.32 o
  -2   5  34       12.81       11.89     45.78 o
  -1   5  34        3.64      -13.51     43.50 o
   0   5  34        5.99        1.93     26.42 o
   1   5  34      131.24      138.90     28.44 o
   2   5  34       35.24       38.88     28.79 o
   3   5  34       19.50       27.53     27.65 o
   4   5  34        6.66       10.36     25.77 o
  -3   6  34       17.93       56.61     39.83 o
  -2   6  34       40.94       44.80     38.14 o
  -1   6  34        4.12       38.63     39.19 o
   0   6  34        0.37      -14.53     33.21 o
   1   6  34        2.92        2.99     27.89 o
  -9   1  35       10.91      -39.89     39.90 o
  -8   1  35        0.04       -8.99     27.41 o
  -7   1  35       38.67       20.09     26.83 o
  -6   1  35        2.05       11.92     26.18 o
  -5   1  35      187.41      147.16     25.13 o
  -4   1  35       23.56       12.60     17.74 o
  -3   1  35       54.52       77.61     17.79 o
  -2   1  35       48.32       67.13     16.66 o
  -1   1  35       14.93       30.83     15.84 o
   0   1  35        1.36       36.82     16.12 o
   1   1  35       66.71       85.64     20.14 o
   2   1  35      110.14      135.49     17.90 o
   3   1  35       70.78       74.24     15.27 o
   4   1  35       34.13       49.42     15.92 o
   5   1  35       80.48       64.37     16.70 o
   6   1  35        0.10        1.70     17.07 o
   7   1  35       39.81        2.04     25.23 o
  -8   2  35       17.32       35.00     28.42 o
  -7   2  35        2.97      -26.90     26.90 o
  -6   2  35        8.40       18.49     24.99 o
  -5   2  35        8.02      -23.21     23.21 o
  -4   2  35       13.71      -19.53     24.30 o
  -3   2  35       13.41       -1.77     21.94 o
  -2   2  35       37.50       34.79     17.00 o
  -1   2  35      180.68      202.81     18.91 o
   0   2  35       14.53        9.24     15.69 o
   1   2  35      141.46      161.58     20.53 o
   2   2  35        9.15       29.69     14.91 o
   3   2  35        2.54       -4.06     15.75 o
   4   2  35       46.10       64.67     14.97 o
   5   2  35        1.91       -1.79     19.54 o
   6   2  35        9.08        5.49     21.27 o
   7   2  35       13.04       -8.39     22.70 o
  -8   3  35        2.90      -14.28     31.95 o
  -7   3  35        6.24       -6.72     30.32 o
  -6   3  35        0.56      -26.39     26.39 o
  -5   3  35        0.07      -19.67     24.67 o
  -4   3  35       59.09       59.62     30.07 o
  -3   3  35        6.78      -12.68     22.67 o
  -2   3  35        6.56       -3.69     42.89 o
  -1   3  35        4.41       27.80     27.22 o
   0   3  35       78.54      102.51     25.92 o
   1   3  35      110.22      151.65     17.11 o
   2   3  35        7.52       -6.63     19.48 o
   3   3  35       73.49       44.70     22.25 o
   4   3  35       55.84       28.08     20.68 o
   5   3  35        2.53       27.40     21.32 o
   6   3  35        0.18      -21.98     21.98 o
  -7   4  35       12.10      -32.61     32.61 o
  -6   4  35       30.85        9.90     73.04 o
  -5   4  35       34.54       31.82     30.37 o
  -4   4  35       33.18       10.25     34.16 o
  -3   4  35       49.63       49.11     53.83 o
  -2   4  35       55.47       45.53     27.92 o
  -1   4  35        0.29        2.26     26.65 o
   0   4  35       26.28       31.39     29.32 o
   1   4  35        3.39       -4.14     32.71 o
   2   4  35      206.64      165.53     33.30 o
   3   4  35        0.38       58.60     27.73 o
   4   4  35       60.09       90.75     24.25 o
   5   4  35       18.98       79.11     24.95 o
  -5   5  35        3.17      -29.38     29.38 o
  -4   5  35       99.76      113.48     49.70 o
  -3   5  35        1.88       61.68     46.06 o
  -2   5  35       66.59       64.82     29.81 o
  -1   5  35        0.46       14.03     28.12 o
   0   5  35        3.07       -7.14     32.43 o
   1   5  35       28.17       66.06     27.98 o
   2   5  35        0.77       -4.72     27.88 o
   3   5  35        9.55       34.62     27.66 o
   4   5  35        7.07       -9.20     24.20 o
  -1   6  35        0.55       34.05     28.72 o
   0   6  35       21.80       45.51     43.10 o
  -8   0  36       52.74       31.88     58.52 o
  -7   0  36        8.47      -10.67     48.96 o
  -6   0  36      179.56      192.54     32.34 o
  -5   0  36        5.07       -8.16     27.10 o
  -4   0  36       17.27       -5.23     25.51 o
  -3   0  36       59.28       96.86     26.11 o
  -2   0  36      385.19      383.20     30.17 o
  -1   0  36      151.58      159.08     24.38 o
   0   0  36      109.50      140.05     24.68 o
   1   0  36      201.78      251.36     26.98 o
   2   0  36      166.47      212.75     43.78 o
   3   0  36       48.69       71.55     43.26 o
   4   0  36        2.14       -2.04     27.96 o
   5   0  36      135.05       83.53     28.51 o
   6   0  36       25.34      -10.93     27.70 o
   7   0  36        6.00       -3.55     29.32 o
  -8   1  36        5.73        8.85     54.32 o
  -7   1  36       44.11       -4.66     26.56 o
  -6   1  36        0.05      -10.96     25.74 o
  -5   1  36       14.61      -23.38     23.38 o
  -4   1  36       39.33       32.37     20.30 o
  -3   1  36      281.67      280.69     21.06 o
  -2   1  36      188.31      197.97     19.04 o
  -1   1  36      280.15      262.59     19.26 o
   0   1  36      707.02      686.58     24.66 o
   1   1  36        5.01       71.69     17.10 o
   2   1  36       18.08       52.98     16.99 o
   3   1  36       23.23        5.32     16.87 o
   4   1  36       11.11       -9.69     15.54 o
   5   1  36       35.39       11.90     16.36 o
   6   1  36        4.30      -16.80     16.80 o
   7   1  36        0.71      -10.51     25.92 o
  -8   2  36        0.09      -29.52     29.52 o
  -7   2  36        3.55       17.67     33.46 o
  -6   2  36        3.76      -12.02     25.56 o
  -5   2  36       18.37       30.85     26.66 o
  -4   2  36       49.19      -24.92     26.29 o
  -3   2  36      120.92      143.97     33.51 o
  -2   2  36      141.16      159.13     18.75 o
  -1   2  36      113.44      157.27     18.46 o
   0   2  36       18.07       39.54     16.90 o
   1   2  36       27.23       30.86     19.74 o
   2   2  36      301.72      282.51     18.60 o
   3   2  36      210.21      199.04     17.98 o
   4   2  36       12.89       -0.67     14.79 o
   5   2  36        9.89        0.12     28.58 o
   6   2  36        4.72      -10.84     22.09 o
   7   2  36        4.84      -25.96     44.34 o
  -7   3  36       48.98      -12.50     28.70 o
  -6   3  36       73.89       55.92     28.21 o
  -5   3  36        0.16        1.13     25.68 o
  -4   3  36      218.81      222.85     26.94 o
  -3   3  36       33.22       50.26     33.24 o
  -2   3  36       14.65       26.80     43.16 o
  -1   3  36        2.45       36.80     27.87 o
   0   3  36       93.11      103.57     27.65 o
   1   3  36      235.24      272.97     23.27 o
   2   3  36        0.18        3.52     20.34 o
   3   3  36       59.52       48.79     31.78 o
   4   3  36       10.19        5.30     20.40 o
   5   3  36       10.39      -21.13     21.13 o
   6   3  36       31.28        1.13     32.85 o
  -6   4  36       14.38       -1.26     33.54 o
  -5   4  36       23.03       -3.50     31.83 o
  -4   4  36        3.68       10.37     29.72 o
  -3   4  36        9.19      -19.36     28.58 o
  -2   4  36       27.99       49.11     28.64 o
  -1   4  36       18.20        2.97     32.16 o
   0   4  36       20.19       18.96     27.66 o
   1   4  36        9.09       17.38     27.79 o
   2   4  36       68.37      140.25     29.39 o
   3   4  36        9.25       22.71     27.78 o
   4   4  36        0.80        6.73     24.89 o
   5   4  36        0.29       15.91     25.54 o
  -4   5  36        0.93        3.37     50.13 o
  -3   5  36       20.35       27.82     35.52 o
  -2   5  36        2.12       16.65     29.41 o
  -1   5  36       21.86       24.10     28.39 o
   0   5  36       46.03       57.79     29.91 o
   1   5  36       17.27       22.16     28.70 o
   2   5  36        0.00       25.64     28.72 o
   3   5  36       11.96       20.78     39.25 o
  -8   1  37        1.17       38.92     39.03 o
  -7   1  37        7.17        1.22     28.77 o
  -6   1  37        6.07       25.49     26.83 o
  -5   1  37        1.56      -24.08     24.08 o
  -4   1  37      254.17      263.72     22.14 o
  -3   1  37       46.68       61.45     22.48 o
  -2   1  37       95.07      135.39     18.83 o
  -1   1  37      122.71      133.01     18.13 o
   0   1  37        0.07       34.63     17.05 o
   1   1  37       94.55      107.41     17.42 o
   2   1  37        1.92       14.74     16.95 o
   3   1  37       48.73       61.08     17.77 o
   4   1  37       21.42       24.56     16.36 o
   5   1  37       19.47       19.79     17.06 o
   6   1  37        2.15      -17.47     17.47 o
   7   1  37        1.28      -40.45     40.45 o
  -8   2  37        9.89        9.74     29.98 o
  -7   2  37       23.25      -14.14     27.50 o
  -6   2  37        8.97      -22.58     26.98 o
  -5   2  37       39.00       10.10     26.01 o
  -4   2  37       70.54       56.98     25.22 o
  -3   2  37       82.64       65.14     23.99 o
  -2   2  37        7.74       31.89     22.62 o
  -1   2  37        8.80       51.06     17.57 o
   0   2  37        1.24      -13.38     16.45 o
   1   2  37       27.91       -5.19     19.59 o
   2   2  37       46.79      102.96     17.04 o
   3   2  37        0.33        5.95     16.33 o
   4   2  37        2.94      -14.95     15.49 o
   5   2  37        5.83      -21.56     21.56 o
   6   2  37        0.83      -13.78     22.66 o
  -7   3  37        3.13      -20.42     28.27 o
  -6   3  37        0.01       15.80     28.39 o
  -5   3  37        1.59       -2.05     26.46 o
  -4   3  37        0.40      -19.33     46.59 o
  -3   3  37        7.78       22.58     28.92 o
  -2   3  37        0.55       27.66     27.95 o
  -1   3  37        9.60       -2.48     26.20 o
   0   3  37       10.50       33.96     26.08 o
   1   3  37        3.05       16.76     20.11 o
   2   3  37       17.17       21.35     21.94 o
   3   3  37        0.45       -4.09     29.76 o
   4   3  37        4.33       15.14     21.49 o
   5   3  37       14.00       27.05     23.08 o
  -6   4  37        1.94       14.42     33.90 o
  -5   4  37       20.76       29.65     40.70 o
  -4   4  37       14.92      -30.71     30.71 o
  -3   4  37        3.50       15.37     29.75 o
  -2   4  37      117.29      106.03     31.45 o
  -1   4  37        8.71       47.21     28.84 o
   0   4  37      128.22      143.19     30.21 o
   1   4  37        0.39       11.41     27.53 o
   2   4  37        3.05       31.19     29.12 o
   3   4  37       20.20       49.91     28.92 o
   4   4  37        0.15       -1.65     24.97 o
  -4   5  37        5.32      -22.44     47.11 o
  -3   5  37        3.73       33.39     44.77 o
  -2   5  37        0.77       34.07     29.77 o
  -1   5  37       76.56       50.17     29.22 o
   0   5  37       29.83       41.05     30.45 o
   1   5  37       18.41       12.67     29.22 o
   2   5  37        0.11       41.47     29.91 o
  -8   0  38       22.84        4.75     62.53 o
  -7   0  38        0.11       50.81     55.00 o
  -6   0  38        3.19      -32.14     34.44 o
  -5   0  38      209.85      214.43     39.77 o
  -4   0  38       17.52       22.32     27.62 o
  -3   0  38      251.58      301.59     31.25 o
  -2   0  38        7.80       13.36     26.76 o
  -1   0  38      159.86      117.76     24.86 o
   0   0  38       43.90       73.94     25.32 o
   1   0  38      564.26      611.96    144.32 o
   2   0  38      165.73      185.09     27.71 o
   3   0  38      454.28      420.52     40.28 o
   4   0  38       30.52       69.08     23.03 o
   5   0  38      223.95      155.74     29.50 o
   6   0  38       26.29       51.67     29.50 o
  -8   1  38        8.32      -49.45     49.45 o
  -7   1  38        4.64      -28.81     28.81 o
  -6   1  38        7.64        3.87     26.65 o
  -5   1  38      158.21      146.79     27.14 o
  -4   1  38      168.79      185.04     21.38 o
  -3   1  38       24.99       54.11     19.11 o
  -2   1  38       93.50       97.99     19.15 o
  -1   1  38       24.59       52.86     17.73 o
   0   1  38       92.48      117.12     18.39 o
   1   1  38       91.66      105.37     18.17 o
   2   1  38        1.05        4.41     18.00 o
   3   1  38       15.27       37.48     18.09 o
   4   1  38       38.39       60.43     17.52 o
   5   1  38       28.84        7.37     17.86 o
   6   1  38        6.00      -19.29     19.29 o
  -7   2  38        0.07      -14.43     29.27 o
  -6   2  38        0.99      -27.97     27.97 o
  -5   2  38        4.34      -26.28     26.28 o
  -4   2  38       13.13      -24.05     24.05 o
  -3   2  38       11.50       13.17     23.78 o
  -2   2  38      194.30      177.56     25.79 o
  -1   2  38       28.14       50.09     18.78 o
   0   2  38       51.23       61.58     20.67 o
   1   2  38       50.34       25.08     27.94 o
   2   2  38        9.89       39.48     17.04 o
   3   2  38       59.80       59.99     17.21 o
   4   2  38       11.70        1.45     15.79 o
   5   2  38       50.00       49.86     22.47 o
   6   2  38        7.62      -14.22     29.06 o
  -7   3  38        4.60        6.68     38.69 o
  -6   3  38       26.92      -15.92     28.78 o
  -5   3  38        3.46      -26.88     26.88 o
  -4   3  38       14.26       16.45     29.81 o
  -3   3  38      102.38       49.81     30.65 o
  -2   3  38       11.99       11.78     28.61 o
  -1   3  38      137.49      135.94     30.09 o
   0   3  38       37.08       68.31     27.05 o
   1   3  38        5.83       14.33     17.42 o
   2   3  38        0.27       34.02     28.26 o
   3   3  38       35.76       65.73     24.53 o
   4   3  38       60.74       63.78     22.71 o
   5   3  38        5.63      -15.28     23.25 o
  -5   4  38        0.27       12.02     33.99 o
  -4   4  38        0.03       -8.56     85.96 o
  -3   4  38       32.84       50.92     32.66 o
  -2   4  38      159.07      183.86     33.76 o
  -1   4  38       43.86       23.99     51.33 o
   0   4  38       81.70      156.19     31.07 o
   1   4  38       44.91       49.40     30.63 o
   2   4  38       45.07       71.31     31.02 o
   3   4  38       28.53       61.67     24.93 o
   4   4  38       21.53       46.35     25.60 o
  -3   5  38       24.11       33.23     40.88 o
  -2   5  38        0.74       34.86     78.56 o
  -1   5  38       18.65      -10.20     63.70 o
   0   5  38       57.76       34.03     31.01 o
   1   5  38       24.40       50.49     30.53 o
  -7   1  39        4.07       -0.75     29.87 o
  -6   1  39       97.85       90.12     28.87 o
  -5   1  39        4.52      -17.01     25.39 o
  -4   1  39      278.80      340.03     32.16 o
  -3   1  39       38.72       50.41     19.85 o
  -2   1  39       17.44       51.28     27.90 o
  -1   1  39      108.49      132.02     19.11 o
   0   1  39        6.20       36.39     17.64 o
   1   1  39       31.74       47.77     18.31 o
   2   1  39       82.47       77.80     19.03 o
   3   1  39        5.04       13.16     16.43 o
   4   1  39      138.93      162.27     18.99 o
   5   1  39       11.44        3.67     18.04 o
   6   1  39        2.45       -2.20     19.28 o
  -7   2  39       21.19       -7.18     32.10 o
  -6   2  39       19.22      -26.91     28.01 o
  -5   2  39        6.51       43.06     26.74 o
  -4   2  39       36.46        9.67     25.75 o
  -3   2  39        0.40       33.72     25.16 o
  -2   2  39       14.57       40.06     24.23 o
  -1   2  39       25.93       24.98     18.69 o
   0   2  39       27.36       51.10     21.10 o
   1   2  39        4.85       32.26     21.26 o
   2   2  39        0.96       36.92     17.20 o
   3   2  39        4.74       18.30     17.03 o
   4   2  39        1.46        0.81     23.16 o
   5   2  39       20.48      -28.41     29.64 o
  -6   3  39        0.58       18.17     29.96 o
  -5   3  39        2.26      -33.55     33.55 o
  -4   3  39       36.01       64.16     32.75 o
  -3   3  39        0.28       58.08     33.51 o
  -2   3  39        9.13       61.96     30.17 o
  -1   3  39       22.14       21.94     28.14 o
   0   3  39       20.59       44.49     29.90 o
   1   3  39        8.79       22.32     17.87 o
   2   3  39        5.73       46.15     29.49 o
   3   3  39       85.17       84.91     23.88 o
   4   3  39        0.11      -23.74     23.74 o
   5   3  39       10.16       24.23     47.54 o
  -5   4  39        2.79       39.82     61.82 o
  -4   4  39       23.78       48.14     33.00 o
  -3   4  39        0.53       -7.36     51.89 o
  -2   4  39        9.88       25.52     31.36 o
  -1   4  39       19.57       57.89     39.34 o
   0   4  39        7.47       27.19     30.81 o
   1   4  39       54.70      128.35     32.47 o
   2   4  39        4.03      -11.43     29.76 o
   3   4  39       22.03       77.48     34.00 o
  -2   5  39       12.61       10.05     42.55 o
  -1   5  39       12.88      -18.93     31.65 o
   0   5  39        0.21       -4.98     29.58 o
  -7   0  40        1.68      -61.72     61.72 o
  -6   0  40        3.63      -52.60     52.60 o
  -5   0  40        5.49      -27.85     30.43 o
  -4   0  40       42.80       91.05     33.39 o
  -3   0  40      103.97      128.99     30.14 o
  -2   0  40      490.42      534.79     35.97 o
  -1   0  40      115.26      131.53     27.60 o
   0   0  40      232.98      314.83     30.68 o
   1   0  40       85.76      160.56     57.90 o
   2   0  40        1.41       29.53     26.89 o
   3   0  40      444.51      442.98     38.47 o
   4   0  40        6.13       27.05     49.82 o
   5   0  40      147.15      157.84     32.34 o
  -7   1  40       10.25      -31.09     31.09 o
  -6   1  40       31.24       19.49     34.13 o
  -5   1  40       19.87       -8.72     26.33 o
  -4   1  40        2.66        7.65     28.14 o
  -3   1  40       40.54       59.22     20.50 o
  -2   1  40        8.22       61.62     27.58 o
  -1   1  40      104.08      144.09     19.65 o
   0   1  40       56.63       92.77     19.16 o
   1   1  40       23.46       36.53     18.86 o
   2   1  40        5.81       38.60     22.41 o
   3   1  40      113.11      134.09     17.63 o
   4   1  40       59.73       42.07     18.17 o
   5   1  40        0.36        6.19     18.31 o
  -6   2  40       23.98       -7.64     36.45 o
  -5   2  40       82.95       80.99     35.29 o
  -4   2  40       37.93       37.99     26.63 o
  -3   2  40       88.69       83.96     25.82 o
  -2   2  40        3.45       30.19     23.76 o
  -1   2  40       35.25       55.48     26.56 o
   0   2  40        0.89       17.97     28.91 o
   1   2  40      121.56      129.02     24.59 o
   2   2  40      107.58      133.47     18.94 o
   3   2  40       20.34       24.43     17.88 o
   4   2  40       11.43       -4.61     27.84 o
   5   2  40        0.95       20.41     24.29 o
  -6   3  40        0.93      -18.75     46.00 o
  -5   3  40       46.03       50.32     36.90 o
  -4   3  40       35.56        3.53     31.56 o
  -3   3  40        5.79       33.37     29.97 o
  -2   3  40        8.69       51.30     29.05 o
  -1   3  40       12.44       13.57     29.93 o
   0   3  40      121.36      149.89     37.74 o
   1   3  40        8.35       41.78     18.44 o
   2   3  40       93.78      124.52     30.45 o
   3   3  40       13.68       66.65     31.73 o
   4   3  40        1.83       -0.08     21.93 o
  -4   4  40       22.03       59.39     58.24 o
  -3   4  40       12.13       34.16     37.06 o
  -2   4  40        3.79       -7.11     29.38 o
  -1   4  40        2.21       -4.77     30.39 o
   0   4  40       30.43       85.32     30.58 o
   1   4  40       64.29       73.61     31.11 o
   2   4  40        0.41       33.39     44.55 o
   3   4  40        1.63       72.70     46.19 o
  -7   1  41        8.20      -40.53     40.53 o
  -6   1  41        4.79        5.95     29.48 o
  -5   1  41        2.59       35.36     28.39 o
  -4   1  41        0.54       34.73     26.99 o
  -3   1  41       12.89       33.61     20.79 o
  -2   1  41       48.59       93.09     23.38 o
  -1   1  41        0.44       12.00     19.13 o
   0   1  41       29.92       35.72     24.51 o
   1   1  41       20.23       -1.41     19.09 o
   2   1  41       63.10       78.48     23.54 o
   3   1  41       19.23       41.39     20.29 o
   4   1  41       50.17       37.97     18.75 o
   5   1  41       33.14       42.81     19.49 o
  -6   2  41       18.80       20.29     29.79 o
  -5   2  41       11.27      -27.51     27.51 o
  -4   2  41       43.44       50.53     27.87 o
  -3   2  41        4.50       22.62     42.06 o
  -2   2  41       32.95       53.29     25.81 o
  -1   2  41       21.61       32.17     29.22 o
   0   2  41       11.88       47.65     21.85 o
   1   2  41       75.23      139.12     23.76 o
   2   2  41        0.23        3.45     17.97 o
   3   2  41       28.82       22.96     16.53 o
   4   2  41       19.24       45.31     21.92 o
  -5   3  41        4.53      -14.08     34.64 o
  -4   3  41        1.80       -3.64     31.88 o
  -3   3  41       19.45       12.07     30.52 o
  -2   3  41       28.30       95.31     31.62 o
  -1   3  41       40.53       60.58     30.84 o
   0   3  41        1.44       27.21     39.68 o
   1   3  41        6.92       13.74     28.63 o
   2   3  41        1.07      -46.19     46.19 o
   3   3  41       18.66       23.29     24.83 o
  -3   4  41       60.14       27.18     34.50 o
  -2   4  41       22.68       52.65     32.39 o
  -1   4  41       78.76      128.70     34.47 o
   0   4  41       14.63       51.32     31.85 o
   1   4  41       15.04       76.82     33.16 o
  -6   0  42      103.18      118.95     60.80 o
  -5   0  42       43.06       81.23     34.36 o
  -4   0  42      123.41      105.72     34.60 o
  -3   0  42       30.19       79.51     30.26 o
  -2   0  42       23.48       83.87     57.59 o
  -1   0  42       35.53       10.30     27.97 o
   0   0  42      230.72      290.12     40.76 o
   1   0  42       86.04      128.12     29.18 o
   2   0  42       15.62       36.17     30.77 o
   3   0  42       46.89       86.25     26.52 o
   4   0  42        5.03       11.61     28.61 o
   5   0  42       17.61        0.74     38.60 o
  -6   1  42        6.89      -31.00     31.00 o
  -5   1  42       18.95       -8.35     31.33 o
  -4   1  42       60.32       53.39     28.54 o
  -3   1  42        0.69       14.49     20.98 o
  -2   1  42       43.37      117.45     21.38 o
  -1   1  42       85.63      111.83     20.73 o
   0   1  42       99.80      119.85     20.62 o
   1   1  42       20.52       40.46     20.48 o
   2   1  42      153.90      164.54     26.02 o
   3   1  42        6.23        3.66     17.58 o
   4   1  42        2.97       26.20     19.00 o
  -5   2  42        0.00      -28.14     28.14 o
  -4   2  42        3.89       31.66     36.46 o
  -3   2  42       76.93      116.00     36.16 o
  -2   2  42       77.37      130.43     29.39 o
  -1   2  42        5.42       69.55     29.98 o
   0   2  42       34.37       68.67     23.49 o
   1   2  42       46.16       29.83     23.19 o
   2   2  42       45.59       45.76     25.91 o
   3   2  42        4.53       14.26     16.60 o
   4   2  42       82.30      109.05     23.72 o
  -4   3  42        9.26       67.59     35.23 o
  -3   3  42        2.28       58.04     32.26 o
  -2   3  42      117.34      161.60     49.18 o
  -1   3  42       47.42       46.98     33.24 o
   0   3  42       13.82       38.23     30.31 o
   1   3  42        1.69       47.76     30.91 o
   2   3  42        3.13       72.41     32.65 o
   3   3  42       64.69       91.83     37.20 o
  -2   4  42        1.49      -15.44     30.89 o
  -1   4  42        0.47       68.15     31.99 o
   0   4  42       58.54       53.58     31.60 o
  -5   1  43        2.38      -24.32     29.00 o
  -4   1  43       67.88       77.94     30.10 o
  -3   1  43        0.62       35.07     24.32 o
  -2   1  43       44.43       73.55     21.72 o
  -1   1  43       32.19       72.02     20.96 o
   0   1  43        0.68       36.91     19.87 o
   1   1  43       45.83       65.36     23.66 o
   2   1  43       12.47        6.14     18.81 o
   3   1  43        7.20       26.44     18.39 o
   4   1  43       13.42       20.03     19.51 o
  -5   2  43        0.27       15.46     34.53 o
  -4   2  43        0.83       24.00     34.51 o
  -3   2  43       14.53       28.22     26.60 o
  -2   2  43        0.60       16.47     31.23 o
  -1   2  43       43.94       75.75     32.09 o
   0   2  43        7.23       45.97     24.66 o
   1   2  43        5.33       20.02     23.19 o
   2   2  43       40.17       64.51     19.45 o
   3   2  43        1.21       11.92     17.04 o
  -4   3  43        4.45       14.92     51.18 o
  -3   3  43       11.02       43.32     43.04 o
  -2   3  43        1.25       50.02     34.96 o
  -1   3  43       55.76       85.22     33.36 o
   0   3  43        0.80       -9.31     34.35 o
   1   3  43      107.16      136.80     55.19 o
   2   3  43        1.03       43.97     38.60 o
  -5   0  44        6.24       74.86     57.72 o
  -4   0  44       74.70       78.92     37.80 o
  -3   0  44      113.01      163.16     33.50 o
  -2   0  44       36.74       52.46     33.51 o
  -1   0  44       11.98       12.32     44.49 o
   0   0  44        1.20        8.06     28.64 o
   1   0  44        6.66       -7.06     28.17 o
   2   0  44        0.40       19.16     39.93 o
   3   0  44        6.90       21.74     31.79 o
  -5   1  44        8.18       36.29     30.25 o
  -4   1  44        9.43       38.17     34.72 o
  -3   1  44       50.39       98.42     28.32 o
  -2   1  44      102.87      166.88     36.82 o
  -1   1  44        1.59       25.30     21.02 o
   0   1  44        3.74       16.20     29.03 o
   1   1  44        1.46       52.37     23.56 o
   2   1  44      105.29      124.53     21.30 o
   3   1  44       27.81       34.03     18.86 o
  -4   2  44       20.88       63.42     35.01 o
  -3   2  44        2.77       25.17     30.63 o
  -2   2  44       47.69       81.19     32.96 o
  -1   2  44       44.64       50.93     31.76 o
   0   2  44      241.69      289.85     37.61 o
   1   2  44        0.46       -6.55     24.73 o
   2   2  44       26.55       50.50     19.50 o
  -2   3  44        6.88       46.79     33.56 o
  -1   3  44       39.30       97.12     44.61 o
   0   3  44        1.81        2.35     34.00 o
   1   3  44       34.16       26.17     32.15 o
  -4   1  45       21.39       38.72     40.39 o
  -3   1  45        4.16       51.40     28.24 o
  -2   1  45        0.16       25.30     23.75 o
  -1   1  45       23.05       45.72     24.33 o
   0   1  45       18.06       55.12     21.28 o
   1   1  45        1.58       49.86     24.50 o
   2   1  45        0.18       22.97     20.15 o
  -3   2  45        2.76       97.17     34.32 o
  -2   2  45       23.78       70.72     40.05 o
  -1   2  45        0.68       14.07     32.09 o
   0   2  45       22.00       48.01     32.60 o
   1   2  45        0.92       29.54     27.44 o
  -3   0  46       46.52       85.11     37.74 o
  -2   0  46        4.83       10.67     30.70 o
  -1   0  46       15.83       -3.70     35.24 o
   0   0  46       40.95       74.55     31.24 o
   1   0  46        0.57       -1.06     29.82 o
   2   0  46        5.00        5.17     31.53 o
  -3   1  46        4.05       65.20     43.39 o
  -2   1  46       29.50       68.69     33.89 o
  -1   1  46       19.51       79.42     24.25 o
   0   1  46       34.47       84.99     25.75 o
   1   1  46       34.69       68.52     27.82 o
  -2   2  46       45.61      135.53     57.84 o
  -1   2  46        1.03        0.53     32.59 o
   0   2  46        4.01       -3.02     49.88 o
  -1   1  47       14.65       82.22     34.43 o
 
